# Supplementary material for: Identification of DNA methylation markers for age and Bovine Respiratory Disease in dairy cattle: A pilot study based on Reduced Representation Bisulfite Sequencing
Source: Commun Biol. 2024 Oct 3;7:1251. doi: 10.1038/s42003-024-06925-9 (PMC11450024; doi:10.1038/s42003-024-06925-9)
Supplement: Supplementary file 4 — Supplementary Data 1 [file 42003_2024_6925_MOESM4_ESM.xlsx]

## Sheet: Description
Sheet	Description
Age_diff_meth_bases	Base level differential methylation results from between healthy cows and calves from methylkit analysis.
Age_diff_meth_regions	Differential methylation of 1000bp region results from between healthy cows and calves from methylkit analysis.
Age_clusters_all	Functional annotation clustering results of all genes identified as differentially methylated between healthy cows and calves as determined using DAVID funcational annotation.
Age_clusters_50kb	Functional annotation clustering results of genes with differentially methylated regions within 50kb (either side) of the TSS between healthy cows and calves as determined using DAVID funcational annotation.
Age_clusters_10kb	Functional annotation clustering results of genes with differentially methylated regions within 10kb (either side) of the TSS between healthy cows and calves as determined using DAVID funcational annotation.
BRD_diff_meth_bases	Base level differential methylation results from between healthy calves and those diagnosed with BRD from methylkit analysis.
BRD_diff_meth_regions	Differential methylation of 1000bp region results from between healthy calves and those diagnosed with BRD from methylkit analysis.
BRD_clusters_all	Functional annotation clustering results of all genes identified as differentially methylated between healthy calves and those diagnosed with BRD as determined using DAVID funcational annotation.
BRD_clusters_50kb	Functional annotation clustering results of genes with differentially methylated regions within 50kb (either side) of the TSS between healthy calves and those diagnosed with BRD as determined using DAVID funcational annotation.
BRD_clusters_10kb	Functional annotation clustering results of genes with differentially methylated regions within 10kb (either side) of the TSS between healthy calves and those diagnosed with BRD as determined using DAVID funcational annotation.

## Sheet: Age_diff_meth_bases
chr	start	end	strand	pvalue	qvalue	meth.diff	dist.to.feature	feature.name
chr14	61065408	61065408	-	3.87e-06	7.59e-05	25.0814	76	ENSBTAT00000064790
chr18	50572116	50572116	-	6.82e-14	1.15e-11	30.3513	366	ENSBTAT00000085539
chr20	67992145	67992145	-	0.000224545	0.00187865	-26.7399	20	ENSBTAT00000075794
chr21	33484291	33484291	-	0.000394259	0.0028765	26.9231	30	ENSBTAT00000083238
chr21	33484314	33484314	-	1.92e-05	0.000274637	33.7228	7	ENSBTAT00000083238
chr25	36854635	36854635	-	5.63e-15	1.11e-12	39.7454	337	ENSBTAT00000087338
chr29	48728778	48728778	-	5.42e-07	1.5e-05	46.0465	360	ENSBTAT00000044159
chr29	48728815	48728815	-	0.000877857	0.00525091	-28.9037	397	ENSBTAT00000044159
chr1	5448433	5448433	+	9.58e-08	3.49e-06	-26.6667	173	ENSBTAT00000075298
chr11	11315810	11315810	-	2.02e-06	4.45e-05	40.8766	243	ENSBTAT00000060938
chr11	95484695	95484695	-	0.000395477	0.00288402	29.6944	511	ENSBTAT00000023376
chr11	98414824	98414824	-	2.81e-10	2.2e-08	-36.6716	962	ENSBTAT00000017963
chr11	98414909	98414909	-	6.67e-07	1.79e-05	-30.8065	877	ENSBTAT00000017963
chr11	100988812	100988812	+	2.34e-09	1.43e-07	45.7522	67	ENSBTAT00000080797
chr11	100988813	100988813	-	8.97e-06	0.000150143	39.3247	68	ENSBTAT00000080797
chr11	106117534	106117534	+	0.000104492	0.00104345	35.8092	31	ENSBTAT00000065627
chr11	106117565	106117565	+	0.000815136	0.00496357	27.4155	62	ENSBTAT00000065627
chr13	16353423	16353423	-	3.92e-13	5.78e-11	47.6595	245	ENSBTAT00000081470
chr13	54799615	54799615	+	1.08e-16	2.64e-14	-55.5322	451	ENSBTAT00000027184
chr13	64841257	64841257	+	3.04e-08	1.32e-06	-46.0623	58	ENSBTAT00000074487
chr14	1742024	1742024	+	7.74e-06	0.000133457	-26.8657	777	ENSBTAT00000028836
chr15	40347053	40347053	-	7.13e-07	1.89e-05	38.209	19	ENSBTAT00000000935
chr16	3106135	3106135	+	2.61e-12	3.24e-10	-55.803	320	ENSBTAT00000020221
chr16	51407531	51407531	+	5.57e-06	0.000101975	35.1575	948	ENSBTAT00000062989
chr18	12381710	12381710	+	2.06e-05	0.00029093	36.3889	393	ENSBTAT00000016540
chr18	12381748	12381748	-	8.98e-05	0.00092799	28.0224	431	ENSBTAT00000016540
chr18	54283226	54283226	-	0.000942919	0.00554478	-25.3623	325	ENSBTAT00000077060
chr18	54283240	54283240	-	3.53e-05	0.000446267	-32.6087	339	ENSBTAT00000077060
chr18	63165597	63165597	+	1.08e-09	7.23e-08	-32.3529	537	ENSBTAT00000007682
chr18	64499808	64499808	-	0.000213538	0.00180799	25.9664	128	ENSBTAT00000067406
chr19	33049070	33049070	+	3.18e-06	6.49e-05	43.1895	349	ENSBTAT00000003367
chr19	41326269	41326269	+	2.51e-07	7.9e-06	26.0989	221	ENSBTAT00000075891
chr2	20782714	20782714	-	3.43e-08	1.47e-06	28.7879	333	ENSBTAT00000076582
chr21	2093579	2093579	-	6.09e-08	2.38e-06	25.4237	78	ENSBTAT00000083080
chr21	2093823	2093823	-	8.97e-08	3.3e-06	28.2353	322	ENSBTAT00000083080
chr21	69404584	69404584	+	0.00026777	0.00214632	-33.6311	660	ENSBTAT00000013688
chr25	1170895	1170895	-	0.000380918	0.00280103	-27.7288	912	ENSBTAT00000049975
chr25	1544774	1544774	-	9.37e-09	4.76e-07	-33.0794	55	ENSBTAT00000011211
chr25	1544806	1544806	-	1.45e-11	1.55e-09	-41.5005	87	ENSBTAT00000011211
chr25	1741361	1741361	+	1.39e-09	9.05e-08	28.9855	177	ENSBTAT00000013120
chr25	3565982	3565982	-	1.01e-05	0.000164477	-36.6197	61	ENSBTAT00000012121
chr25	3566012	3566012	-	2.59e-08	1.15e-06	-43.662	31	ENSBTAT00000012121
chr26	31462791	31462791	+	2.56e-05	0.000346115	33.374	360	ENSBTAT00000064007
chr28	42236017	42236017	-	2.51e-05	0.000341576	35.989	174	ENSBTAT00000054548
chr28	42236027	42236027	-	2.32e-10	1.85e-08	47.9186	184	ENSBTAT00000054548
chr28	42236041	42236041	-	0.00159085	0.00820315	27.1946	198	ENSBTAT00000054548
chr28	42236046	42236046	-	0.00144242	0.00763219	27.6244	203	ENSBTAT00000054548
chr29	44396753	44396753	+	3.67e-09	2.11e-07	54.6985	26	ENSBTAT00000023526
chr29	48728841	48728841	-	2.16e-11	2.21e-09	60.7143	423	ENSBTAT00000044159
chr3	14453624	14453624	-	1.96e-06	4.34e-05	29.0909	176	ENSBTAT00000016227
chr3	15363820	15363820	+	0.000394632	0.00287873	35.217	6	ENSBTAT00000022679
chr3	93615847	93615847	-	1.14e-05	0.000181199	-31.7533	7	ENSBTAT00000026228
chr3	110649631	110649631	-	4.18e-05	0.0005095	37.3468	93	ENSBTAT00000029263
chr3	110649667	110649667	-	8.1e-06	0.000138327	33.0618	129	ENSBTAT00000029263
chr3	119754305	119754305	+	2.44e-06	5.23e-05	28.123	988	ENSBTAT00000076855
chr4	92565803	92565803	-	1.89e-06	4.23e-05	-26.0652	247	ENSBTAT00000045185
chr4	103943462	103943462	-	1.08e-07	3.87e-06	-29.0011	946	ENSBTAT00000087068
chr5	113919449	113919449	-	4.11e-05	0.00050193	30.411	517	ENSBTAT00000003130
chr7	45695567	45695567	+	9.62e-06	0.00015858	30.0712	521	ENSBTAT00000053816
chr7	52714168	52714168	-	1.64e-05	0.000242172	33.0323	88	ENSBTAT00000083004
chr7	63653377	63653377	-	0.000331559	0.00252428	27.1364	479	ENSBTAT00000014782
chr8	76007745	76007745	+	3.78e-09	2.17e-07	-46.0526	457	ENSBTAT00000078449
chr8	76007748	76007748	+	3.18e-10	2.45e-08	-48.6842	454	ENSBTAT00000078449
chr8	76007766	76007766	+	3.18e-10	2.45e-08	-48.6842	436	ENSBTAT00000078449
chrX	39459230	39459230	+	1.05e-11	1.15e-09	-25.6151	691	ENSBTAT00000036399
chrX	133282668	133282668	+	0.00160172	0.0082421	26.087	126	ENSBTAT00000076412
chr12	32486175	32486175	-	8.38e-05	0.000880175	-25.5855	3419	ENSBTAT00000027352
chr13	67004638	67004638	-	0.000117309	0.00114062	-28.0556	32474	ENSBTAT00000074363
chr13	67004709	67004709	-	0.00020876	0.00177825	-27.0139	32403	ENSBTAT00000074363
chr17	68537632	68537632	+	0.000149318	0.00137377	26.0806	15003	ENSBTAT00000085745
chr17	68537739	68537739	+	0.000109837	0.00108486	26.801	14896	ENSBTAT00000085745
chr17	71828193	71828193	-	1.73e-06	3.93e-05	-25.1804	10708	ENSBTAT00000063773
chr17	72237846	72237846	-	6.72e-08	2.59e-06	-31.9444	3228	ENSBTAT00000086296
chr19	39156948	39156948	-	6.94e-08	2.66e-06	25.1152	4512	ENSBTAT00000072049
chr19	56044601	56044601	-	8.25e-05	0.000868986	27.3656	11927	ENSBTAT00000072032
chr21	65415919	65415919	+	8.89e-05	0.000920355	-28.4674	24287	ENSBTAT00000072655
chr22	5183521	5183521	+	4.44e-18	1.25e-15	-48.8889	73352	ENSBTAT00000063984
chr23	45510860	45510860	+	6.47e-06	0.000115273	28.126	1531	ENSBTAT00000034650
chr23	45510864	45510864	+	8.35e-09	4.32e-07	26.5823	1527	ENSBTAT00000034650
chr23	45510870	45510870	+	1.26e-11	1.36e-09	39.2868	1521	ENSBTAT00000034650
chr25	875983	875983	+	1.71e-05	0.000251498	-32.3232	2399	ENSBTAT00000016726
chr25	1291499	1291499	+	1.95e-07	6.35e-06	27.2727	1649	ENSBTAT00000069676
chr25	2516617	2516617	-	1e-05	0.000163807	29.3743	3358	ENSBTAT00000067595
chr26	25718544	25718544	+	4.52e-09	2.53e-07	40.2065	1442	ENSBTAT00000008383
chr26	25718573	25718573	+	4.06e-07	1.18e-05	34.4239	1471	ENSBTAT00000008383
chr26	25718574	25718574	-	3.59e-05	0.000451602	25.9591	1472	ENSBTAT00000008383
chr26	25718579	25718579	+	3.07e-08	1.33e-06	36.2665	1477	ENSBTAT00000008383
chr26	25718581	25718581	+	5.12e-06	9.52e-05	28.6213	1479	ENSBTAT00000008383
chr26	25718587	25718587	+	3.42e-15	6.96e-13	55.4206	1485	ENSBTAT00000008383
chr4	29420473	29420473	+	2.51e-14	4.52e-12	-46.1905	47363	ENSBTAT00000071824
chr4	29420474	29420474	-	2.95e-07	9.03e-06	-33.0127	47364	ENSBTAT00000071824
chr5	119415387	119415387	-	0.000158692	0.00143932	-26.5837	7278	ENSBTAT00000073330
chr7	52498808	52498808	-	0.00114237	0.00640521	-25.2575	1763	ENSBTAT00000087240
chrX	4995343	4995343	+	0.000107232	0.00106454	27.605	22228	ENSBTAT00000084850
chrX	4995362	4995362	+	2.78e-09	1.67e-07	43.0392	22209	ENSBTAT00000084850
chrX	4995367	4995367	+	2.83e-06	5.91e-05	27.451	22204	ENSBTAT00000084850
chrX	4995398	4995398	+	1.44e-05	0.000218296	29.8246	22173	ENSBTAT00000084850
chrX	4995462	4995462	-	5.92e-08	2.33e-06	26.5823	22109	ENSBTAT00000084850
chr1	35110795	35110795	+	4.39e-08	1.81e-06	29.8851	12449	ENSBTAT00000070662
chr1	145195658	145195658	+	2.7e-09	1.62e-07	-33.8983	2060	ENSBTAT00000081350
chr1	146273829	146273829	+	1.42e-10	1.2e-08	41.9857	3019	ENSBTAT00000086647
chr1	146273852	146273852	+	0.00071704	0.00451093	26.9738	2996	ENSBTAT00000086647
chr1	146273872	146273872	+	1.02e-07	3.67e-06	38.9141	2976	ENSBTAT00000086647
chr1	150670629	150670629	+	1.95e-06	4.34e-05	42.3923	74393	ENSBTAT00000076185
chr1	150670643	150670643	+	8.71e-07	2.23e-05	28.0702	74379	ENSBTAT00000076185
chr10	36506930	36506930	+	9.69e-15	1.84e-12	-41.7722	21260	ENSBTAT00000013689
chr11	3620695	3620695	-	4.04e-06	7.86e-05	-25.705	14820	ENSBTAT00000080702
chr11	3834725	3834725	+	2.5e-05	0.000339722	-29.303	9352	ENSBTAT00000085849
chr11	11516529	11516529	+	1.52e-07	5.16e-06	43.0502	6583	ENSBTAT00000002432
chr11	46770909	46770909	-	6.08e-10	4.33e-08	-50.8229	3180	ENSBTAT00000023975
chr11	46770934	46770934	+	3.55e-07	1.06e-05	-41.3121	3205	ENSBTAT00000023975
chr11	46770935	46770935	-	2.55e-11	2.56e-09	-34.9612	3206	ENSBTAT00000023975
chr11	46770939	46770939	+	2.52e-07	7.93e-06	-43.82	3210	ENSBTAT00000023975
chr11	46770940	46770940	-	3.78e-18	1.07e-15	-70.6349	3211	ENSBTAT00000023975
chr11	72610034	72610034	+	7.15e-09	3.77e-07	-32.5	5243	ENSBTAT00000078102
chr11	97396106	97396106	-	1.28e-06	3.07e-05	35.9184	1727	ENSBTAT00000071327
chr11	98223611	98223611	-	0.0012285	0.00676655	-25.4608	39683	ENSBTAT00000017067
chr11	98224936	98224936	+	2.22e-05	0.000309435	-27.0796	41008	ENSBTAT00000017067
chr11	98428201	98428201	+	2.65e-09	1.59e-07	36.1819	9690	ENSBTAT00000069757
chr11	103683718	103683718	+	4.41e-08	1.82e-06	-44.423	4203	ENSBTAT00000055580
chr11	103876502	103876502	+	6.62e-05	0.000733352	36.6597	9629	ENSBTAT00000001784
chr11	103876512	103876512	+	4.41e-11	4.21e-09	47.6784	9619	ENSBTAT00000001784
chr11	103876536	103876536	+	6.38e-08	2.48e-06	48.5793	9595	ENSBTAT00000001784
chr11	103876539	103876539	+	3.74e-12	4.5e-10	62.0929	9592	ENSBTAT00000001784
chr11	104126285	104126285	+	0.000143043	0.00132904	27.0946	3390	ENSBTAT00000075230
chr11	104452671	104452671	-	0.000120665	0.00116602	31.3585	28195	ENSBTAT00000081603
chr11	104452676	104452676	-	0.000669904	0.0042889	28	28190	ENSBTAT00000081603
chr11	104452678	104452678	-	3.36e-06	6.79e-05	37.7736	28188	ENSBTAT00000081603
chr11	104452693	104452693	-	0.000585782	0.00387255	28.6415	28173	ENSBTAT00000081603
chr11	104452851	104452851	+	7.61e-11	6.85e-09	55.9937	28015	ENSBTAT00000081603
chr11	104452892	104452892	+	5.1e-14	8.75e-12	68.0556	27974	ENSBTAT00000081603
chr11	104880497	104880497	+	4.98e-10	3.62e-08	-35.5556	6044	ENSBTAT00000059562
chr11	104880504	104880504	+	5.96e-05	0.000675448	-31.1111	6037	ENSBTAT00000059562
chr11	104880527	104880527	+	9.11e-08	3.34e-06	-38.8406	6014	ENSBTAT00000059562
chr11	104880535	104880535	+	4.79e-05	0.000568072	-25.8937	6006	ENSBTAT00000059562
chr11	104880541	104880541	+	1.37e-07	4.72e-06	-33.913	6000	ENSBTAT00000059562
chr11	104883340	104883340	-	2.94e-06	6.1e-05	-32.326	3201	ENSBTAT00000059562
chr11	105976005	105976005	+	7.15e-07	1.89e-05	-25.4237	8269	ENSBTAT00000013887
chr11	105981232	105981232	+	2.48e-10	1.96e-08	43.4211	3042	ENSBTAT00000013887
chr11	105981961	105981961	+	0.00016225	0.00146411	29.1705	2313	ENSBTAT00000013887
chr11	106055155	106055155	+	3.9e-06	7.64e-05	-32.3529	10355	ENSBTAT00000065373
chr12	30109802	30109802	+	9.7e-07	2.43e-05	-40.625	24864	ENSBTAT00000080933
chr13	2443424	2443424	-	1.18e-05	0.000186593	27.818	42589	ENSBTAT00000082032
chr13	54157608	54157608	-	0.000290931	0.00228739	25.8242	6096	ENSBTAT00000028899
chr14	399080	399080	-	1.44e-39	1.06e-36	-40.5346	17716	ENSBTAT00000062911
chr14	471484	471484	-	1.63e-18	4.81e-16	-25.3345	2354	ENSBTAT00000006249
chr14	499409	499409	-	6.99e-165	3.05e-161	-49.9465	3140	ENSBTAT00000010191
chr14	552216	552216	-	6.09e-19	1.85e-16	33.669	9832	ENSBTAT00000011004
chr14	1723033	1723033	+	0.000202607	0.00173861	25.2747	1013	ENSBTAT00000075065
chr14	1723039	1723039	+	2.73e-06	5.74e-05	32.967	1019	ENSBTAT00000075065
chr14	1723097	1723097	+	1.18e-05	0.000186365	29.6703	1077	ENSBTAT00000075065
chr14	1723102	1723102	+	0.000127823	0.00121864	27.4725	1082	ENSBTAT00000075065
chr15	51843410	51843410	+	1.35e-08	6.54e-07	28.8795	3877	ENSBTAT00000025512
chr16	2013876	2013876	+	4.53e-15	9.11e-13	-60.7245	19242	ENSBTAT00000063732
chr16	4366402	4366402	-	1.6e-07	5.38e-06	-25.7793	24997	ENSBTAT00000013769
chr16	49303488	49303488	-	2.96e-12	3.63e-10	40.4924	3352	ENSBTAT00000022797
chr16	49417210	49417210	+	8.96e-11	7.93e-09	37.7049	5413	ENSBTAT00000071937
chr16	49528100	49528100	+	4.72e-08	1.92e-06	-45.5251	29935	ENSBTAT00000081198
chr16	49528103	49528103	+	0.00151607	0.00791856	-27.4201	29932	ENSBTAT00000081198
chr16	51189122	51189122	+	2.34e-07	7.42e-06	-44.7917	6786	ENSBTAT00000084207
chr16	51189136	51189136	+	9.75e-06	0.000160264	-38.5417	6772	ENSBTAT00000084207
chr16	51189224	51189224	+	0.000638289	0.00413473	-29.1667	6684	ENSBTAT00000084207
chr16	51189246	51189246	+	4.51e-05	0.000540492	-35.4167	6662	ENSBTAT00000084207
chr16	51191210	51191210	-	1.47e-05	0.000221448	-29.4408	4698	ENSBTAT00000084207
chr16	51228011	51228011	+	1.31e-05	0.000202374	-30.661	7474	ENSBTAT00000023511
chr16	51778735	51778735	+	8.17e-07	2.12e-05	43.4615	20605	ENSBTAT00000024926
chr16	51778770	51778770	+	0.000299837	0.00234025	30.9434	20570	ENSBTAT00000024926
chr16	51778804	51778804	+	0.000299837	0.00234025	30.9434	20536	ENSBTAT00000024926
chr16	51778836	51778836	+	3.29e-06	6.68e-05	41.6981	20504	ENSBTAT00000024926
chr17	55719612	55719612	-	3.22e-10	2.48e-08	39.6795	40297	ENSBTAT00000007798
chr17	63263012	63263012	-	0.000721655	0.00453262	28.5495	6582	ENSBTAT00000045464
chr17	63263028	63263028	-	0.000239557	0.00197031	-25.2088	6598	ENSBTAT00000045464
chr17	64922541	64922541	+	5.89e-12	6.79e-10	-43.367	1630	ENSBTAT00000086908
chr17	69620583	69620583	-	0.00155402	0.00806436	-26.3889	3384	ENSBTAT00000023205
chr17	71283845	71283845	+	1.36e-06	3.22e-05	39.5604	2630	ENSBTAT00000072218
chr17	71283846	71283846	-	5.47e-13	7.8e-11	51.3851	2631	ENSBTAT00000072218
chr18	11044426	11044426	+	1.65e-08	7.77e-07	-35.0983	47511	ENSBTAT00000080191
chr18	11044453	11044453	+	2.08e-07	6.69e-06	-31.9974	47538	ENSBTAT00000080191
chr18	11044490	11044490	+	1.88e-13	2.95e-11	-44.0049	47575	ENSBTAT00000080191
chr18	11044497	11044497	+	6.21e-16	1.38e-13	-48.7346	47582	ENSBTAT00000080191
chr18	12382469	12382469	+	1.33e-07	4.61e-06	46.7413	1152	ENSBTAT00000016540
chr18	36757998	36757998	-	2.85e-09	1.7e-07	55.0327	23340	ENSBTAT00000071043
chr18	49128392	49128392	-	0.00121836	0.00672209	-25.1505	1016	ENSBTAT00000072484
chr18	52986431	52986431	-	1.09e-07	3.9e-06	-35.7424	8383	ENSBTAT00000085861
chr18	54130479	54130479	-	3.49e-06	7e-05	32.8887	19305	ENSBTAT00000012237
chr18	54130493	54130493	-	9.21e-07	2.33e-05	34.6744	19291	ENSBTAT00000012237
chr18	55277401	55277401	-	5.55e-11	5.18e-09	-33.7748	1576	ENSBTAT00000008883
chr18	56337924	56337924	-	0.000946121	0.00555907	26.5385	5974	ENSBTAT00000016000
chr18	56511638	56511638	-	1.13e-05	0.000179372	-30.2005	5302	ENSBTAT00000008917
chr18	57059930	57059930	+	4.64e-05	0.00055222	-27.3352	6346	ENSBTAT00000055031
chr18	62626098	62626098	+	0.000478258	0.00332127	-26.4363	10636	ENSBTAT00000057342
chr18	63739296	63739296	+	1.09e-06	2.68e-05	29.0743	18701	ENSBTAT00000053429
chr19	20419834	20419834	+	1.1e-06	2.71e-05	28.27	13485	ENSBTAT00000010444
chr19	20419889	20419889	+	1.4e-06	3.3e-05	30.0395	13540	ENSBTAT00000010444
chr19	32837650	32837650	+	5.76e-05	0.00065752	26.6667	12341	ENSBTAT00000004942
chr19	35764293	35764293	-	3.81e-09	2.18e-07	-37.3973	39632	ENSBTAT00000059151
chr19	35764301	35764301	-	1.05e-06	2.6e-05	-32.7244	39640	ENSBTAT00000059151
chr19	35764305	35764305	-	1.65e-11	1.74e-09	-31.8182	39644	ENSBTAT00000059151
chr19	40331659	40331659	+	8.67e-118	2.14e-114	-73.9069	1062	ENSBTAT00000028610
chr19	43056030	43056030	-	3.37e-05	0.000429943	-29.3103	4234	ENSBTAT00000009719
chr19	43056053	43056053	-	5.76e-06	0.000104891	-37.931	4257	ENSBTAT00000009719
chr19	54947740	54947740	+	5.21e-10	3.77e-08	-34.2243	21217	ENSBTAT00000061098
chr19	56567871	56567871	+	7.74e-05	0.000827447	26.1111	12508	ENSBTAT00000015137
chr19	56570817	56570817	+	2.82e-07	8.69e-06	-38.9439	15454	ENSBTAT00000015137
chr19	57744629	57744629	+	7.4e-08	2.81e-06	-33.8235	1671	ENSBTAT00000071935
chr19	61525149	61525149	-	7.37e-10	5.14e-08	-31.8182	31798	ENSBTAT00000009067
chr2	4225961	4225961	+	2.39e-05	0.000327699	-33.5777	38675	ENSBTAT00000075020
chr2	4225991	4225991	+	2.41e-05	0.00033081	-33.5288	38705	ENSBTAT00000075020
chr2	4225994	4225994	+	6.94e-06	0.00012196	-35.5327	38708	ENSBTAT00000075020
chr2	20832437	20832437	+	9.77e-09	4.93e-07	-41.098	3091	ENSBTAT00000073770
chr2	20832787	20832787	-	1.81e-08	8.39e-07	-28.9773	3441	ENSBTAT00000073770
chr2	31335926	31335926	-	2.89e-07	8.89e-06	34.2567	39151	ENSBTAT00000075997
chr2	110403420	110403420	-	4.93e-06	9.24e-05	29.6352	25260	ENSBTAT00000081508
chr2	110801689	110801689	+	2.26e-08	1.02e-06	43.8232	18487	ENSBTAT00000015473
chr2	135241825	135241825	+	0.000854156	0.00514711	-30.9524	5684	ENSBTAT00000062605
chr20	71192910	71192910	-	5.43e-17	1.37e-14	55.3131	6728	ENSBTAT00000064818
chr20	71380452	71380452	-	9.19e-08	3.37e-06	37.4047	9911	ENSBTAT00000069109
chr21	66943336	66943336	+	5.98e-08	2.35e-06	45.2038	1040	ENSBTAT00000008225
chr21	66943349	66943349	+	1.2e-06	2.9e-05	40.9665	1027	ENSBTAT00000008225
chr21	66943358	66943358	+	7.71e-09	4.03e-07	47.7461	1018	ENSBTAT00000008225
chr21	67653907	67653907	+	0.000636059	0.0041235	27.4452	24736	ENSBTAT00000083751
chr21	68327903	68327903	-	1.05e-05	0.000169548	27.1427	9590	ENSBTAT00000086234
chr22	10195694	10195694	-	1.59e-05	0.000237015	-36.992	68031	ENSBTAT00000008854
chr22	39074236	39074236	+	4.37e-08	1.81e-06	36.7566	16013	ENSBTAT00000067504
chr22	43636038	43636038	-	1.18e-07	4.16e-06	-36.1364	3684	ENSBTAT00000020675
chr22	59550725	59550725	-	7.7e-10	5.35e-08	36.1446	7670	ENSBTAT00000083552
chr22	60423586	60423586	-	3.26e-08	1.4e-06	-45.7075	5771	ENSBTAT00000015662
chr22	60453658	60453658	+	1.68e-05	0.000247119	26.1309	5768	ENSBTAT00000043637
chr23	3593104	3593104	+	3e-07	9.18e-06	-48.3907	17209	ENSBTAT00000084502
chr23	27184315	27184315	+	0.00033733	0.00255614	25.4079	12929	ENSBTAT00000050083
chr25	982525	982525	-	7.16e-09	3.77e-07	41.8333	9594	ENSBTAT00000074405
chr25	982535	982535	-	5.84e-08	2.3e-06	39	9584	ENSBTAT00000074405
chr25	982563	982563	-	2.91e-06	6.04e-05	29	9556	ENSBTAT00000074405
chr25	1535526	1535526	+	1.21e-08	5.93e-07	-29.8246	1410	ENSBTAT00000047285
chr25	1624030	1624030	-	2.49e-09	1.51e-07	-46.2921	3730	ENSBTAT00000054195
chr25	25017086	25017086	+	2.83e-06	5.91e-05	-30.3092	50600	ENSBTAT00000026072
chr25	26479633	26479633	-	0.000186965	0.0016327	-27.4504	1431	ENSBTAT00000065695
chr25	27477077	27477077	-	7.15e-09	3.77e-07	-46.0315	4198	ENSBTAT00000026002
chr25	34337416	34337416	-	3.17e-07	9.6e-06	-30.8543	1471	ENSBTAT00000069701
chr25	35482464	35482464	-	1.97e-06	4.37e-05	27.7369	1823	ENSBTAT00000076905
chr25	41595544	41595544	-	7.15e-07	1.89e-05	-45.8333	4201	ENSBTAT00000078104
chr25	42030037	42030037	-	2.07e-09	1.29e-07	-33.3333	15278	ENSBTAT00000086540
chr25	42030045	42030045	-	0.00101214	0.00584135	-26.5625	15286	ENSBTAT00000086540
chr25	42162844	42162844	+	3.97e-07	1.16e-05	30.6122	6882	ENSBTAT00000080120
chr27	28642555	28642555	+	1.23e-07	4.3e-06	-25.6886	113291	ENSBTAT00000085546
chr28	24846513	24846513	-	6.85e-08	2.63e-06	28.0899	2648	ENSBTAT00000003395
chr29	17791428	17791428	-	1.58e-05	0.000235693	26.6293	37898	ENSBTAT00000068322
chr29	17791452	17791452	-	2.77e-07	8.57e-06	28.5714	37874	ENSBTAT00000068322
chr29	25763014	25763014	-	1.06e-09	7.1e-08	42.5926	18911	ENSBTAT00000030320
chr29	43712338	43712338	-	8.68e-17	2.15e-14	-54.7818	7825	ENSBTAT00000045467
chr29	43712354	43712354	-	3.87e-13	5.72e-11	-45.0257	7841	ENSBTAT00000045467
chr29	43987111	43987111	-	3.85e-05	0.000477707	28.7179	4995	ENSBTAT00000028604
chr29	44382621	44382621	-	4.51e-05	0.000540684	34.93	6883	ENSBTAT00000023514
chr29	44382632	44382632	-	0.000988383	0.00574323	28.4083	6872	ENSBTAT00000023514
chr29	44382641	44382641	-	5.5e-06	0.000100997	38.7988	6863	ENSBTAT00000023514
chr29	44382643	44382643	-	1.04e-06	2.58e-05	41.5991	6861	ENSBTAT00000023514
chr29	44382659	44382659	-	0.000978332	0.00570026	27.045	6845	ENSBTAT00000023514
chr29	44382664	44382664	-	0.000167653	0.00150244	31.6507	6840	ENSBTAT00000023514
chr29	44382672	44382672	-	1.06e-09	7.15e-08	51.6212	6832	ENSBTAT00000023514
chr29	44382882	44382882	+	2.59e-07	8.1e-06	49.0909	6622	ENSBTAT00000023514
chr29	44382886	44382886	+	0.00190269	0.00937655	30	6618	ENSBTAT00000023514
chr29	44382893	44382893	+	0.000407411	0.00294787	32.4242	6611	ENSBTAT00000023514
chr29	44382898	44382898	+	0.000126701	0.0012105	34.697	6606	ENSBTAT00000023514
chr29	44383166	44383166	+	1.69e-10	1.4e-08	47.8357	6338	ENSBTAT00000023514
chr29	44383179	44383179	+	3.88e-05	0.000480174	30.7714	6325	ENSBTAT00000023514
chr29	44383191	44383191	+	1.97e-26	9.74e-24	69.9029	6313	ENSBTAT00000023514
chr29	44383197	44383197	+	1.14e-11	1.24e-09	49.949	6307	ENSBTAT00000023514
chr29	44383216	44383216	+	2.7e-19	8.5e-17	64.6609	6288	ENSBTAT00000023514
chr29	44383218	44383218	+	3.06e-19	9.58e-17	63.0546	6286	ENSBTAT00000023514
chr29	44383370	44383370	+	2.38e-05	0.000326995	42.2466	6134	ENSBTAT00000023514
chr29	44383378	44383378	+	4.82e-06	9.08e-05	45.4212	6126	ENSBTAT00000023514
chr29	44383403	44383403	+	0.000134777	0.00126878	37.7289	6101	ENSBTAT00000023514
chr29	44383440	44383440	+	4.82e-06	9.08e-05	45.4212	6064	ENSBTAT00000023514
chr29	44383448	44383448	+	8.48e-08	3.14e-06	53.1136	6056	ENSBTAT00000023514
chr29	44383454	44383454	+	0.0001	0.00100738	39.072	6050	ENSBTAT00000023514
chr29	44383458	44383458	+	0.0001	0.00100738	39.072	6046	ENSBTAT00000023514
chr29	44674871	44674871	+	7.53e-11	6.79e-09	49.3158	3920	ENSBTAT00000071147
chr29	45231974	45231974	+	6.83e-07	1.82e-05	-28.3855	7523	ENSBTAT00000018426
chr29	46017999	46017999	-	9.62e-08	3.51e-06	30.2326	25701	ENSBTAT00000069733
chr29	48604839	48604839	+	8.49e-09	4.38e-07	40.6094	3960	ENSBTAT00000081118
chr29	50264073	50264073	-	2.08e-07	6.69e-06	-41.0798	20396	ENSBTAT00000071114
chr29	50614752	50614752	-	1.14e-09	7.61e-08	-32.0943	14914	ENSBTAT00000073493
chr29	50702539	50702539	+	1.7e-06	3.87e-05	-39.6032	7241	ENSBTAT00000075628
chr3	8329535	8329535	-	1.08e-05	0.000172998	28.4046	1251	ENSBTAT00000061124
chr3	10127795	10127795	-	9.31e-08	3.4e-06	28.0702	1496	ENSBTAT00000026133
chr3	14507963	14507963	+	5.87e-06	0.000106488	-25.0841	1638	ENSBTAT00000008351
chr3	30762221	30762221	+	7.25e-08	2.76e-06	47.2999	43222	ENSBTAT00000018985
chr3	101208856	101208856	-	9.45e-12	1.05e-09	38.4615	1180	ENSBTAT00000008059
chr3	113424703	113424703	+	4.57e-26	2.21e-23	-66.9778	13053	ENSBTAT00000037089
chr3	113424885	113424885	+	1.19e-10	1.03e-08	-46.2022	13235	ENSBTAT00000037089
chr3	120233978	120233978	+	2.9e-06	6.03e-05	26.4413	39193	ENSBTAT00000071344
chr3	120234014	120234014	+	7.17e-07	1.9e-05	36.2556	39229	ENSBTAT00000071344
chr3	120724909	120724909	+	0.00043571	0.00309811	27.6068	11731	ENSBTAT00000020478
chr3	120724913	120724913	+	0.000310386	0.00240196	28.4615	11727	ENSBTAT00000020478
chr4	9470333	9470333	-	1.05e-17	2.87e-15	60.6631	6381	ENSBTAT00000002582
chr4	26412821	26412821	-	0.000745682	0.00464555	26.0883	56869	ENSBTAT00000079788
chr4	26412864	26412864	-	3.92e-06	7.67e-05	34.2576	56826	ENSBTAT00000079788
chr4	26412871	26412871	-	6.08e-08	2.38e-06	43.1395	56819	ENSBTAT00000079788
chr4	69294760	69294760	+	8.99e-08	3.3e-06	32.5982	89104	ENSBTAT00000060796
chr4	107630752	107630752	+	3.91e-05	0.000483086	30.9514	10565	ENSBTAT00000002373
chr4	114614872	114614872	-	0.000141953	0.00132064	-26.1755	47465	ENSBTAT00000028329
chr4	115163053	115163053	+	2.28e-06	4.94e-05	-35.0677	4810	ENSBTAT00000070258
chr4	116914776	116914776	+	0.000730632	0.00457448	-27.658	39931	ENSBTAT00000064484
chr5	27944300	27944300	+	5.45e-09	2.99e-07	37.5673	7935	ENSBTAT00000080234
chr5	56343283	56343283	-	9.26e-11	8.17e-09	-41.918	3245	ENSBTAT00000008295
chr5	57560653	57560653	-	0.000347035	0.00261177	28.6905	11816	ENSBTAT00000017145
chr5	97105375	97105375	-	8.22e-28	4.24e-25	-63.7224	4253	ENSBTAT00000024297
chr5	104046699	104046699	-	5.97e-05	0.00067598	-26	8343	ENSBTAT00000005514
chr5	106996471	106996471	+	0.000541434	0.00365203	-25.2851	13652	ENSBTAT00000009329
chr5	107125202	107125202	+	0.000309764	0.00239805	31.9473	19059	ENSBTAT00000072203
chr5	108779908	108779908	-	1.12e-13	1.82e-11	59.3939	7692	ENSBTAT00000063537
chr5	109203956	109203956	-	5.78e-08	2.28e-06	-27.5862	31592	ENSBTAT00000065648
chr5	109971926	109971926	+	6.38e-06	0.000113899	-34.2424	8307	ENSBTAT00000028574
chr5	113943129	113943129	+	9.98e-08	3.62e-06	32.2638	6716	ENSBTAT00000073517
chr5	119650458	119650458	-	4.25e-14	7.4e-12	39.2647	1526	ENSBTAT00000067451
chr5	119650500	119650500	-	6.44e-06	0.000114727	26.9118	1484	ENSBTAT00000067451
chr5	119770373	119770373	+	1.15e-10	9.88e-09	-58.2324	13714	ENSBTAT00000075635
chr5	119770393	119770393	+	1e-06	2.51e-05	-43.2506	13694	ENSBTAT00000075635
chr6	71374331	71374331	+	4.07e-06	7.91e-05	26.4368	15650	ENSBTAT00000046289
chr6	102500189	102500189	+	0.000888376	0.00529969	28.3784	5255	ENSBTAT00000063098
chr6	117562444	117562444	-	4.49e-07	1.29e-05	35.6682	31684	ENSBTAT00000018621
chr6	117562451	117562451	-	1.18e-08	5.83e-07	38.5407	31677	ENSBTAT00000018621
chr7	3784789	3784789	-	2.59e-08	1.15e-06	-45.5493	6609	ENSBTAT00000019927
chr7	3784798	3784798	-	0.000186237	0.00162801	-28.5485	6600	ENSBTAT00000019927
chr7	4039625	4039625	-	2.62e-06	5.53e-05	26.8293	11846	ENSBTAT00000002312
chr7	5834934	5834934	-	5.4e-09	2.96e-07	30.5882	1535	ENSBTAT00000016715
chr7	12444481	12444481	-	0.000440143	0.0031229	-30.5861	5485	ENSBTAT00000021751
chr7	16586886	16586886	+	0.000392897	0.00286985	-28.2353	3029	ENSBTAT00000009621
chr7	20769214	20769214	+	0.000117428	0.00114166	25.7576	11176	ENSBTAT00000068906
chr7	20848388	20848388	-	0.000725198	0.00454895	29.3407	4614	ENSBTAT00000011050
chr7	21889712	21889712	-	1.95e-05	0.000278468	32.6615	2323	ENSBTAT00000076434
chr7	21889730	21889730	-	3.87e-06	7.59e-05	47.3385	2341	ENSBTAT00000076434
chr7	21889735	21889735	-	0.000299908	0.00234054	35.6072	2346	ENSBTAT00000076434
chr7	80505186	80505186	+	6.04e-05	0.000682005	-35.3345	1544	ENSBTAT00000019475
chr8	8666790	8666790	+	8.31e-10	5.73e-08	41.7526	3627	ENSBTAT00000026846
chr8	74539534	74539534	+	7.01e-10	4.91e-08	39.3182	33149	ENSBTAT00000002910
chr8	75137179	75137179	+	0.000218413	0.00183979	34.7222	17210	ENSBTAT00000026782
chr8	75137182	75137182	+	4.13e-05	0.000504072	34.7222	17207	ENSBTAT00000026782
chr8	75885744	75885744	-	1.23e-12	1.64e-10	43.9394	11632	ENSBTAT00000011255
chr8	110733695	110733695	-	1.83e-31	1.08e-28	-35.7835	30075	ENSBTAT00000026534
chr9	60464077	60464077	-	2.47e-05	0.000336791	-27.2727	53629	ENSBTAT00000002157
chr9	88414007	88414007	+	1.55e-06	3.58e-05	40.3901	6599	ENSBTAT00000019675
chr9	88414013	88414013	+	1.81e-06	4.08e-05	37.3582	6593	ENSBTAT00000019675
chr9	95299132	95299132	+	9.16e-06	0.000152595	-25.9397	39410	ENSBTAT00000007814
chr9	95299155	95299155	+	2.38e-07	7.54e-06	-28.0946	39387	ENSBTAT00000007814
chr9	95299160	95299160	+	6.92e-10	4.85e-08	26.9231	39382	ENSBTAT00000007814
chr9	95299171	95299171	+	1.72e-07	5.72e-06	-32.9244	39371	ENSBTAT00000007814
chr9	102415480	102415480	-	1.59e-05	0.000236784	-27.9354	4976	ENSBTAT00000010118
chrX	13825354	13825354	-	7.54e-06	0.000130466	29.2683	14242	ENSBTAT00000081628
chrX	37604288	37604288	-	6.74e-08	2.6e-06	30.6733	16982	ENSBTAT00000008224
chrX	87092691	87092691	-	1.95e-05	0.000278576	-27.2265	7848	ENSBTAT00000082850
chrX	87092700	87092700	-	1.43e-07	4.9e-06	-35.6807	7839	ENSBTAT00000082850
chrX	87092704	87092704	-	1.32e-07	4.56e-06	-36.4056	7835	ENSBTAT00000082850
chrX	87092731	87092731	-	4.13e-08	1.72e-06	-37.4788	7808	ENSBTAT00000082850
chrX	87092733	87092733	-	2.46e-09	1.49e-07	-41.0092	7806	ENSBTAT00000082850
chrX	87092736	87092736	-	1.13e-07	4.02e-06	-36.3962	7803	ENSBTAT00000082850
chrX	87092739	87092739	-	4.75e-05	0.000563524	-27.9138	7800	ENSBTAT00000082850
chrX	87092745	87092745	-	2.75e-05	0.000366643	-28.7987	7794	ENSBTAT00000082850
chrX	87092751	87092751	-	1.49e-06	3.48e-05	-32.4892	7788	ENSBTAT00000082850
chrX	90562562	90562562	+	9.78e-06	0.000160607	28.8978	2984	ENSBTAT00000023648
chrX	108854751	108854751	+	3.03e-13	4.54e-11	58.3333	3621	ENSBTAT00000055387
chrX	108854757	108854757	+	1.37e-12	1.8e-10	54.1667	3615	ENSBTAT00000055387
chrX	108854781	108854781	+	2.51e-14	4.52e-12	61.4583	3591	ENSBTAT00000055387
chrX	108854851	108854851	+	0.00131747	0.00712882	26.3158	3521	ENSBTAT00000055387
chrX	108854879	108854879	+	8.35e-05	0.000877518	32.0724	3493	ENSBTAT00000055387
chrX	108854881	108854881	+	0.000154793	0.00141184	30.7566	3491	ENSBTAT00000055387
chrX	119111831	119111831	-	3.32e-06	6.72e-05	30.6845	21937	ENSBTAT00000010165
chrX	133339520	133339520	-	7.78e-07	2.03e-05	48.6364	36153	ENSBTAT00000008485
chrX	133339540	133339540	-	0.000314963	0.00242898	35	36173	ENSBTAT00000008485
chr15	40347078	40347078	-	0.000116935	0.00113786	30.4312	-8	ENSBTAT00000000935
chr23	16654934	16654934	-	3.39e-05	0.000432374	37.3119	-52	ENSBTAT00000016943
chr23	16654959	16654959	-	0.000746326	0.00464803	32.3871	-27	ENSBTAT00000016943
chr29	43315450	43315450	+	5.29e-06	9.78e-05	-37.8705	-992	ENSBTAT00000085958
chr29	44091930	44091930	+	1.69e-07	5.64e-06	43.6558	-15	ENSBTAT00000086557
chr1	153217858	153217858	+	3.64e-19	1.12e-16	-25.3373	-612	ENSBTAT00000078620
chr1	153217895	153217895	+	1.03e-10	9e-09	-30.9688	-649	ENSBTAT00000078620
chr11	98730404	98730404	+	4.57e-05	0.000545741	29.8391	-289	ENSBTAT00000080673
chr11	100774327	100774327	+	9.89e-05	0.000998621	-28.1102	-25	ENSBTAT00000071866
chr11	104130612	104130612	+	0.000979288	0.00570333	26.0595	-486	ENSBTAT00000076430
chr11	104130619	104130619	+	0.000186357	0.00162866	29.8545	-493	ENSBTAT00000076430
chr11	104130645	104130645	+	1.64e-08	7.71e-07	41.3043	-519	ENSBTAT00000076430
chr11	104198319	104198319	-	3.69e-09	2.12e-07	41.1058	-444	ENSBTAT00000081124
chr11	104198354	104198354	-	7.52e-09	3.94e-07	37.4199	-479	ENSBTAT00000081124
chr11	104198390	104198390	-	2.37e-07	7.52e-06	36.1378	-515	ENSBTAT00000081124
chr11	106567101	106567101	+	1.15e-06	2.8e-05	-26.3454	-494	ENSBTAT00000081566
chr11	106567291	106567291	-	4.17e-12	4.97e-10	55.2189	-304	ENSBTAT00000081566
chr13	33821737	33821737	+	2.83e-14	5.05e-12	-46.2264	-848	ENSBTAT00000061970
chr13	43175129	43175129	-	0.00048833	0.00337484	26.642	-687	ENSBTAT00000010066
chr13	60991982	60991982	+	3.72e-12	4.49e-10	42.9955	-995	ENSBTAT00000057492
chr13	73045403	73045403	-	9.32e-09	4.74e-07	-38.2353	-141	ENSBTAT00000079329
chr13	81626385	81626385	+	1.51e-06	3.52e-05	25.6631	-634	ENSBTAT00000072164
chr17	14027206	14027206	+	7.86e-07	2.05e-05	-30.8563	-377	ENSBTAT00000079702
chr17	14027226	14027226	+	1.07e-09	7.19e-08	-37.8676	-357	ENSBTAT00000079702
chr17	65199607	65199607	+	0.000941422	0.00553806	-25.7636	-303	ENSBTAT00000060849
chr17	72231588	72231588	-	1.87e-06	4.18e-05	-26.9822	-575	ENSBTAT00000018574
chr17	72231594	72231594	-	6.06e-06	0.00010935	-25.6255	-569	ENSBTAT00000018574
chr18	12676904	12676904	-	7.87e-06	0.000135254	-34.4396	-76	ENSBTAT00000077492
chr18	12676913	12676913	-	1.94e-05	0.000277265	-28.8515	-67	ENSBTAT00000077492
chr18	18252132	18252132	+	4.68e-06	8.85e-05	36.9292	-611	ENSBTAT00000070464
chr19	9481842	9481842	-	7.14e-05	0.000777834	30.3922	-664	ENSBTAT00000030183
chr19	62776130	62776130	+	2.29e-06	4.96e-05	-25.2427	-901	ENSBTAT00000001407
chr21	45032240	45032240	-	1.52e-07	5.16e-06	-32.6908	-289	ENSBTAT00000073917
chr21	45032269	45032269	-	1.16e-12	1.54e-10	-49.4342	-318	ENSBTAT00000073917
chr22	48181511	48181511	-	0.000643736	0.00416222	28.3871	-82	ENSBTAT00000071480
chr23	50334727	50334727	+	0.000118547	0.0011501	-29.5412	-360	ENSBTAT00000070372
chr25	36234722	36234722	+	3.69e-06	7.31e-05	-32.3061	-81	ENSBTAT00000011679
chr25	37852566	37852566	+	1.18e-19	3.84e-17	57.264	-492	ENSBTAT00000005412
chr26	25716911	25716911	-	5.38e-07	1.5e-05	31.6489	-193	ENSBTAT00000008383
chr26	25716915	25716915	-	0.000454077	0.00319662	26.0049	-189	ENSBTAT00000008383
chr26	42407409	42407409	-	2.12e-13	3.29e-11	41.6437	-571	ENSBTAT00000085056
chr26	42407411	42407411	-	1.08e-07	3.87e-06	37.6776	-569	ENSBTAT00000085056
chr26	42407431	42407431	-	4.43e-11	4.23e-09	46.0551	-549	ENSBTAT00000085056
chr27	35729921	35729921	+	1.57e-07	5.31e-06	-29.7619	-556	ENSBTAT00000077312
chr29	37184008	37184008	-	5.53e-05	0.000636791	35.2632	-36	ENSBTAT00000053928
chr29	41919939	41919939	-	0.00063497	0.00411764	-29.649	-164	ENSBTAT00000071762
chr29	50023205	50023205	-	6.01e-10	4.29e-08	40.4468	-393	ENSBTAT00000082719
chr29	50023233	50023233	-	7.47e-06	0.000129625	28.4571	-365	ENSBTAT00000082719
chr29	50023248	50023248	-	7.61e-10	5.3e-08	32.6182	-350	ENSBTAT00000082719
chr3	14236003	14236003	+	2.2e-07	7.04e-06	32.1691	-53	ENSBTAT00000080809
chr3	14236020	14236020	+	3e-11	2.96e-09	45.6845	-36	ENSBTAT00000080809
chr3	93230244	93230244	-	2.75e-07	8.51e-06	41.9076	-334	ENSBTAT00000082060
chr3	93230294	93230294	-	2.38e-12	2.99e-10	57.3896	-384	ENSBTAT00000082060
chr5	75567393	75567393	-	3.35e-05	0.000428553	28	-5	ENSBTAT00000021747
chr5	114757811	114757811	-	3.67e-09	2.11e-07	49.6795	-41	ENSBTAT00000084501
chr5	119656433	119656433	-	6.19e-14	1.05e-11	-66.996	-39	ENSBTAT00000019923
chr7	5491327	5491327	-	1.68e-06	3.84e-05	29.5344	-890	ENSBTAT00000084893
chr7	17021706	17021706	-	0.000130229	0.00123542	29.1119	-643	ENSBTAT00000003206
chr7	94906409	94906409	-	2.54e-05	0.00034406	-42.4837	-316	ENSBTAT00000078617
chr7	94906422	94906422	-	0.00125504	0.00687444	-32.1895	-329	ENSBTAT00000078617
chr8	42533436	42533436	+	7.43e-10	5.18e-08	-33.6634	-795	ENSBTAT00000061774
chrX	33290129	33290129	+	6.96e-06	0.000122185	32.0941	-751	ENSBTAT00000086798
chrX	33290179	33290179	+	9.83e-08	3.57e-06	42.6414	-701	ENSBTAT00000086798
chrX	33290205	33290205	+	1.13e-05	0.000179841	25.9348	-675	ENSBTAT00000086798
chrX	55114940	55114940	-	2.32e-05	0.000319831	26.6667	-265	ENSBTAT00000004781
chrX	55114954	55114954	-	9.04e-10	6.18e-08	38.3333	-251	ENSBTAT00000004781
chr1	45155038	45155038	-	3.72e-08	1.57e-06	48.9615	-561	ENSBTAT00000004503
chr1	45155089	45155089	-	0.000634311	0.00411487	-30.1672	-510	ENSBTAT00000004503
chr10	26075524	26075524	+	0.000904133	0.00537214	-27.9176	-661	ENSBTAT00000000433
chr10	36254584	36254584	-	0.00112186	0.00631787	-30.83	-648	ENSBTAT00000003788
chr10	37288427	37288427	+	3.66e-06	7.26e-05	-31.8309	-17	ENSBTAT00000008931
chr10	37548318	37548318	+	0.000526297	0.00357238	26.5971	-615	ENSBTAT00000006775
chr10	70475098	70475098	-	8.97e-05	0.000926441	-31.6667	-396	ENSBTAT00000027817
chr11	2402497	2402497	-	5.95e-06	0.000107733	37.2671	-348	ENSBTAT00000078049
chr11	24464579	24464579	+	1.4e-06	3.29e-05	-27.4754	-256	ENSBTAT00000025826
chr11	104134109	104134109	-	1.09e-07	3.9e-06	-32.0543	-716	ENSBTAT00000042757
chr11	104352000	104352000	-	4.13e-08	1.72e-06	-29.8701	-204	ENSBTAT00000020090
chr11	104352026	104352026	+	1.26e-10	1.07e-08	-35.2273	-178	ENSBTAT00000020090
chr11	104481312	104481312	-	7.7e-10	5.35e-08	37.8636	-448	ENSBTAT00000081603
chr11	106080153	106080153	-	4.66e-05	0.000554541	-26.1692	-70	ENSBTAT00000065575
chr11	106102304	106102304	-	0.00192525	0.00946212	-27.2958	-126	ENSBTAT00000063271
chr11	106254131	106254131	+	6.84e-11	6.24e-09	37.2227	-382	ENSBTAT00000074704
chr12	10952914	10952914	+	1.62e-06	3.72e-05	33.0233	-965	ENSBTAT00000042489
chr12	16842381	16842381	-	0.00165675	0.00845613	25.0237	-235	ENSBTAT00000017943
chr12	16842453	16842453	-	1.92e-05	0.000274775	-28.2526	-307	ENSBTAT00000017943
chr13	54284098	54284098	-	2.87e-11	2.85e-09	-43.75	-805	ENSBTAT00000065814
chr13	58046564	58046564	-	3.27e-10	2.51e-08	43.398	-926	ENSBTAT00000075537
chr13	58046568	58046568	-	2.58e-08	1.14e-06	38.5782	-930	ENSBTAT00000075537
chr13	58046623	58046623	-	1.11e-05	0.000177141	29.1993	-985	ENSBTAT00000075537
chr13	58046638	58046638	-	8.43e-07	2.17e-05	33.887	-1000	ENSBTAT00000075537
chr13	73766620	73766620	+	0.000330293	0.00251679	-25.3333	-402	ENSBTAT00000086801
chr13	73766643	73766643	+	1.11e-05	0.000177523	-29.3333	-425	ENSBTAT00000086801
chr14	1654768	1654768	-	5.61e-07	1.55e-05	41.9368	-702	ENSBTAT00000048872
chr14	1654807	1654807	-	3.61e-06	7.19e-05	37.8621	-663	ENSBTAT00000048872
chr15	31648074	31648074	+	0.000854562	0.00514904	25.387	-603	ENSBTAT00000079074
chr16	3106573	3106573	-	1.64e-05	0.000242454	27.0833	-120	ENSBTAT00000020221
chr16	51123201	51123201	+	1.97e-07	6.4e-06	-28.8136	-753	ENSBTAT00000044963
chr16	51123224	51123224	+	2.1e-10	1.7e-08	-40.678	-776	ENSBTAT00000044963
chr16	51123233	51123233	+	2.78e-05	0.000369599	-34.3429	-785	ENSBTAT00000044963
chr16	51123259	51123259	+	0.000727639	0.00456111	-29.5916	-811	ENSBTAT00000044963
chr17	12258345	12258345	-	0.00176918	0.00887825	27.8149	-597	ENSBTAT00000059472
chr17	63255603	63255603	+	2.3e-05	0.000318517	27.111	-829	ENSBTAT00000045464
chr18	19560722	19560722	+	3.32e-06	6.72e-05	-28.0308	-361	ENSBTAT00000011264
chr18	19560762	19560762	-	2.9e-07	8.92e-06	-31.1378	-401	ENSBTAT00000011264
chr18	35344797	35344797	-	0.000183753	0.0016109	-31.5307	-260	ENSBTAT00000008396
chr18	40424322	40424322	+	8.42e-06	0.00014271	27.7265	-8	ENSBTAT00000006215
chr18	43154293	43154293	-	4.93e-13	7.1e-11	40.3846	-359	ENSBTAT00000051951
chr18	46354867	46354867	+	0.00166394	0.00848402	-31.3131	-998	ENSBTAT00000086550
chr18	50872622	50872622	-	2.51e-05	0.000341117	36.1863	-321	ENSBTAT00000070133
chr18	52316137	52316137	-	0.000262048	0.00211215	-26.619	-501	ENSBTAT00000052471
chr18	55510257	55510257	-	0.000115182	0.00112463	-27.1325	-134	ENSBTAT00000043087
chr18	56028884	56028884	+	1.06e-06	2.62e-05	39.8496	-419	ENSBTAT00000076310
chr18	57027470	57027470	-	2.8e-07	8.65e-06	-31.6017	-760	ENSBTAT00000012346
chr18	57027474	57027474	-	3.44e-09	2e-07	-47.2727	-764	ENSBTAT00000012346
chr19	8796391	8796391	-	2.48e-06	5.31e-05	-30.4221	-653	ENSBTAT00000068745
chr19	8796398	8796398	-	0.000113712	0.00111395	-25.0162	-660	ENSBTAT00000068745
chr19	8796407	8796407	-	4.12e-06	7.99e-05	-25.6494	-669	ENSBTAT00000068745
chr19	35644244	35644244	+	2.2e-07	7.04e-06	-35.7143	-870	ENSBTAT00000076201
chr19	40103830	40103830	+	1.4e-05	0.00021379	30.8853	-533	ENSBTAT00000023091
chr19	50345754	50345754	-	1.79e-07	5.93e-06	-29.8413	-121	ENSBTAT00000055972
chr19	53948926	53948926	+	4.6e-07	1.31e-05	36.1628	-967	ENSBTAT00000018046
chr19	53948942	53948942	+	2.07e-10	1.68e-08	31.3953	-983	ENSBTAT00000018046
chr19	54755978	54755978	-	1.16e-05	0.000184221	-27.9231	-356	ENSBTAT00000042573
chr2	135610566	135610566	-	6.57e-08	2.54e-06	40.3975	-941	ENSBTAT00000004994
chr2	135610569	135610569	-	1.89e-07	6.18e-06	37.2366	-938	ENSBTAT00000004994
chr2	135610597	135610597	-	2.28e-17	6e-15	57.9981	-910	ENSBTAT00000004994
chr2	135610607	135610607	-	4.58e-16	1.03e-13	58.022	-900	ENSBTAT00000004994
chr20	71062794	71062794	+	5.34e-06	9.85e-05	-26.5405	-567	ENSBTAT00000021061
chr21	61641553	61641553	-	1.04e-09	6.99e-08	46.4358	-447	ENSBTAT00000087026
chr21	61641567	61641567	-	3.98e-13	5.85e-11	57.3593	-433	ENSBTAT00000087026
chr21	65842964	65842964	-	0.000891327	0.00531264	25.1589	-463	ENSBTAT00000059874
chr21	66678194	66678194	+	2.07e-07	6.68e-06	29.4652	-362	ENSBTAT00000069352
chr21	68162214	68162214	-	3.45e-07	1.03e-05	-38.705	-918	ENSBTAT00000050490
chr21	69403084	69403084	-	1.54e-07	5.2e-06	27.1429	-842	ENSBTAT00000013688
chr21	69855475	69855475	+	0.000963138	0.00563505	-34.4156	-668	ENSBTAT00000086392
chr21	69855482	69855482	+	0.00130459	0.00707667	-31.71	-675	ENSBTAT00000086392
chr21	69855490	69855490	+	2.54e-05	0.000344107	-41.0173	-683	ENSBTAT00000086392
chr22	10775641	10775641	+	0.000228425	0.0019022	27.5181	-554	ENSBTAT00000022033
chr22	10775922	10775922	+	1.77e-06	4.01e-05	-33.3333	-273	ENSBTAT00000022033
chr22	17007085	17007085	+	5.4e-10	3.9e-08	-35.2596	-828	ENSBTAT00000040272
chr22	51219897	51219897	+	3.62e-06	7.2e-05	32.1418	-821	ENSBTAT00000029126
chr22	52692924	52692924	-	4.31e-08	1.78e-06	27.451	-974	ENSBTAT00000082160
chr23	6728598	6728598	-	7.18e-11	6.51e-09	53.9111	-533	ENSBTAT00000023310
chr23	6728601	6728601	-	5.6e-05	0.0006434	38.8835	-536	ENSBTAT00000023310
chr23	7877824	7877824	+	0.000528784	0.00358573	25.2625	-604	ENSBTAT00000047737
chr23	14964002	14964002	-	0.00175183	0.00881198	29.5635	-269	ENSBTAT00000003791
chr23	27506952	27506952	+	0.000366263	0.002721	-25.295	-500	ENSBTAT00000076937
chr23	27828805	27828805	-	6.78e-05	0.000747116	26.2306	-83	ENSBTAT00000045242
chr23	48769992	48769992	-	0.000111835	0.00109953	-25.6607	-99	ENSBTAT00000079086
chr24	62021195	62021195	-	9.08e-08	3.33e-06	-44.5211	-732	ENSBTAT00000068563
chr24	62021197	62021197	-	9.08e-08	3.33e-06	-44.5211	-730	ENSBTAT00000068563
chr24	62021209	62021209	-	9.08e-08	3.33e-06	-44.5211	-718	ENSBTAT00000068563
chr24	62021214	62021214	-	9.08e-08	3.33e-06	-44.5211	-713	ENSBTAT00000068563
chr25	540678	540678	-	8.97e-06	0.000150143	-31.9519	-469	ENSBTAT00000003547
chr25	540692	540692	-	3.01e-06	6.21e-05	-34.2246	-455	ENSBTAT00000003547
chr25	1288745	1288745	+	8.1e-05	0.000857254	25.4891	-886	ENSBTAT00000082780
chr25	1288757	1288757	+	6.48e-07	1.75e-05	31.5867	-874	ENSBTAT00000082780
chr25	1288759	1288759	+	8.1e-05	0.000857254	25.4891	-872	ENSBTAT00000082780
chr25	1288780	1288780	+	8.1e-05	0.000857254	25.4891	-851	ENSBTAT00000082780
chr25	1288783	1288783	+	9.58e-06	0.000158	28.7858	-848	ENSBTAT00000082780
chr25	1288787	1288787	+	1.9e-06	4.24e-05	30.3672	-844	ENSBTAT00000082780
chr25	27343262	27343262	+	2.53e-06	5.38e-05	-37.1868	-742	ENSBTAT00000063617
chr25	36470281	36470281	-	2.79e-07	8.62e-06	28.5714	-603	ENSBTAT00000085628
chr25	38342583	38342583	-	1.95e-06	4.34e-05	-34.7436	-443	ENSBTAT00000012175
chr26	49100903	49100903	-	1.17e-07	4.11e-06	-27.381	-800	ENSBTAT00000081302
chr27	13916942	13916942	-	8.48e-10	5.82e-08	-51.8164	-232	ENSBTAT00000083533
chr27	15488625	15488625	-	4.38e-07	1.26e-05	40.2439	-845	ENSBTAT00000017580
chr28	28171401	28171401	+	0.00029824	0.00233095	-26.9425	-955	ENSBTAT00000031330
chr28	28171408	28171408	+	9.1e-16	1.97e-13	-56.7356	-962	ENSBTAT00000031330
chr29	43575409	43575409	-	5.97e-09	3.23e-07	26.6667	-576	ENSBTAT00000011303
chr29	43575434	43575434	-	5.97e-09	3.23e-07	26.6667	-601	ENSBTAT00000011303
chr29	43575448	43575448	-	8.44e-10	5.81e-08	29.3333	-615	ENSBTAT00000011303
chr29	43575460	43575460	-	5.97e-09	3.23e-07	26.6667	-627	ENSBTAT00000011303
chr29	44397010	44397010	+	0.00150983	0.00789965	25.6158	-233	ENSBTAT00000023526
chr29	44400160	44400160	-	4.38e-14	7.61e-12	-51.1364	-817	ENSBTAT00000030023
chr29	44400164	44400164	-	3.38e-06	6.83e-05	-30.4196	-821	ENSBTAT00000030023
chr29	44400201	44400201	-	9.12e-11	8.06e-09	-40.035	-858	ENSBTAT00000030023
chr29	44400210	44400210	-	1.25e-16	3.02e-14	-57.1678	-867	ENSBTAT00000030023
chr29	45527483	45527483	-	3.38e-08	1.45e-06	-35.5769	-271	ENSBTAT00000001581
chr29	48309046	48309046	+	0.00107308	0.00610945	26.936	-455	ENSBTAT00000077400
chr29	49453919	49453919	+	0.000349585	0.00262665	26.7708	-95	ENSBTAT00000076523
chr29	49453940	49453940	+	1.91e-07	6.23e-06	38.3092	-74	ENSBTAT00000076523
chr29	49453960	49453960	+	7.31e-07	1.93e-05	35.9228	-54	ENSBTAT00000076523
chr29	49453965	49453965	+	3.89e-08	1.63e-06	40.8099	-49	ENSBTAT00000076523
chr29	49453973	49453973	+	1.05e-08	5.23e-07	41.8634	-41	ENSBTAT00000076523
chr29	49453975	49453975	+	1.52e-08	7.23e-07	41.5715	-39	ENSBTAT00000076523
chr29	50524419	50524419	+	9.13e-09	4.66e-07	28.5714	-281	ENSBTAT00000025806
chr29	50553317	50553317	+	2.67e-07	8.3e-06	27.5	-121	ENSBTAT00000029870
chr29	50686572	50686572	-	5.09e-05	0.000595545	29.4097	-817	ENSBTAT00000064500
chr29	51096035	51096035	-	2.01e-05	0.000285359	26.3438	-417	ENSBTAT00000075010
chr3	15363842	15363842	+	5.4e-06	9.96e-05	44.0622	-18	ENSBTAT00000022679
chr3	92081614	92081614	+	8.37e-10	5.77e-08	44.7925	-143	ENSBTAT00000026689
chr3	92081643	92081643	+	0.000282034	0.00223267	28.495	-114	ENSBTAT00000026689
chr3	92081654	92081654	+	0.000491693	0.00339217	29.7428	-103	ENSBTAT00000026689
chr3	92081662	92081662	+	0.000131376	0.00124347	33.6134	-95	ENSBTAT00000026689
chr3	93615897	93615897	-	3.72e-05	0.000464401	-29.8115	-45	ENSBTAT00000026228
chr3	109408806	109408806	-	7.11e-10	4.97e-08	58.2817	-248	ENSBTAT00000072500
chr3	112297438	112297438	+	2.84e-09	1.7e-07	48.9035	-927	ENSBTAT00000062149
chr3	119233297	119233297	+	7.77e-09	4.05e-07	-38.4378	-92	ENSBTAT00000074318
chr3	119233348	119233348	+	3.39e-10	2.6e-08	-41.1572	-143	ENSBTAT00000074318
chr3	120193944	120193944	-	0.000309388	0.0023966	31.1905	-408	ENSBTAT00000006833
chr3	120765411	120765411	-	3.51e-10	2.67e-08	39.6552	-172	ENSBTAT00000003690
chr3	120765418	120765418	-	0.000211507	0.00179629	30.3115	-165	ENSBTAT00000003690
chr3	120765435	120765435	-	0.00101982	0.00587627	26.9744	-148	ENSBTAT00000003690
chr5	27383716	27383716	-	1.79e-13	2.82e-11	-57.5484	-415	ENSBTAT00000000396
chr5	27383770	27383770	-	0.000107623	0.00106763	27.6559	-361	ENSBTAT00000000396
chr5	27814735	27814735	+	0.000132393	0.00125078	25.5899	-702	ENSBTAT00000000651
chr5	55953648	55953648	-	1.15e-06	2.8e-05	31.7115	-595	ENSBTAT00000014034
chr5	112897852	112897852	-	4.4e-11	4.2e-09	-41.7595	-230	ENSBTAT00000070231
chr5	112897868	112897868	-	7.98e-07	2.08e-05	-31.7742	-246	ENSBTAT00000070231
chr5	112897871	112897871	-	1.72e-08	8.01e-07	-36.4223	-249	ENSBTAT00000070231
chr5	112897892	112897892	-	3.42e-09	1.99e-07	-37.2141	-270	ENSBTAT00000070231
chr5	112897902	112897902	-	1.63e-09	1.04e-07	-38.739	-280	ENSBTAT00000070231
chr5	119680942	119680942	+	6.01e-05	0.000679428	25.5224	-640	ENSBTAT00000074466
chr6	102423600	102423600	+	1.02e-09	6.87e-08	-29.5082	-402	ENSBTAT00000005348
chr6	113625867	113625867	-	9.61e-05	0.000977492	27.1475	-881	ENSBTAT00000061988
chr6	113625902	113625902	-	2.22e-07	7.09e-06	-30	-916	ENSBTAT00000061988
chr7	4602926	4602926	-	5.2e-08	2.09e-06	25.5639	-694	ENSBTAT00000036534
chr7	6687182	6687182	-	0.00114175	0.00640319	28.023	-131	ENSBTAT00000080541
chr7	18076106	18076106	+	7.95e-06	0.00013626	27.2271	-634	ENSBTAT00000035929
chr7	20120321	20120321	-	8.71e-06	0.000146593	26	-965	ENSBTAT00000024450
chr7	45767969	45767969	-	2.45e-10	1.95e-08	49.2708	-944	ENSBTAT00000001329
chr7	54705382	54705382	+	0.000866131	0.00519702	27.0563	-545	ENSBTAT00000079934
chr8	23184315	23184315	+	7.11e-12	8.07e-10	25.1321	-115	ENSBTAT00000073597
chr8	23184375	23184375	+	4.63e-13	6.73e-11	27.6193	-55	ENSBTAT00000073597
chr8	23184384	23184384	+	3.42e-32	2.04e-29	40.9769	-46	ENSBTAT00000073597
chr8	23184385	23184385	-	4.25e-43	3.43e-40	35.2852	-45	ENSBTAT00000073597
chr8	23184397	23184397	-	4.24e-24	1.81e-21	27.792	-33	ENSBTAT00000073597
chr8	23184413	23184413	+	8.47e-29	4.56e-26	36.1323	-17	ENSBTAT00000073597
chr8	23184414	23184414	-	3.08e-41	2.36e-38	29.1356	-16	ENSBTAT00000073597
chr8	23184422	23184422	-	3.44e-38	2.42e-35	34.0814	-8	ENSBTAT00000073597
chr8	110685355	110685355	+	1.18e-06	2.86e-05	26.3659	-777	ENSBTAT00000076499
chrX	17920592	17920592	-	4.07e-05	0.000498027	-28.9813	-379	ENSBTAT00000063257
chrX	17921042	17921042	-	0.000771056	0.00476144	29.2582	-829	ENSBTAT00000063257
chrX	17921059	17921059	-	0.000935438	0.00550829	26.0989	-846	ENSBTAT00000063257
chrX	17921076	17921076	-	2.58e-05	0.000348665	30.0824	-863	ENSBTAT00000063257
chrX	19860488	19860488	+	0.000493654	0.0034027	-26.5261	-394	ENSBTAT00000064329
chrX	19860537	19860537	-	1.45e-07	4.95e-06	38.2921	-443	ENSBTAT00000064329
chrX	19860547	19860547	+	0.000629036	0.00408723	-25.5753	-453	ENSBTAT00000064329
chrX	119239556	119239556	+	1.45e-07	4.96e-06	-26.9841	-760	ENSBTAT00000027396
chr1	146320531	146320531	+	1.12e-06	2.73e-05	-31.5568	234	ENSBTAT00000007234
chr1	146320689	146320689	+	5.09e-06	9.47e-05	-28.7382	392	ENSBTAT00000007234
chr1	146320690	146320690	-	1.6e-06	3.68e-05	-40.1316	393	ENSBTAT00000007234
chr10	12128370	12128370	-	1.91e-07	6.22e-06	43.2218	923	ENSBTAT00000011038
chr10	54998471	54998471	-	1.22e-06	2.94e-05	-36.975	420	ENSBTAT00000016934
chr11	8918363	8918363	-	9.61e-05	0.000977425	37.489	772	ENSBTAT00000085843
chr11	8918391	8918391	-	0.000464347	0.00325053	33.0114	744	ENSBTAT00000085843
chr11	8918407	8918407	-	2.96e-08	1.29e-06	44.7761	728	ENSBTAT00000085843
chr11	103059426	103059426	+	0.000998739	0.00578648	-31.3634	524	ENSBTAT00000032655
chr11	103131300	103131300	-	2.45e-05	0.000334589	-31.782	774	ENSBTAT00000070782
chr11	103715452	103715452	-	1.07e-08	5.35e-07	-36.3424	780	ENSBTAT00000042859
chr11	104156335	104156335	+	1.72e-06	3.91e-05	-36.7868	976	ENSBTAT00000067117
chr11	104348900	104348900	+	3.28e-07	9.89e-06	27.6316	767	ENSBTAT00000073324
chr11	104739677	104739677	-	1.23e-08	6e-07	36.5588	378	ENSBTAT00000005932
chr11	105937271	105937271	-	1.66e-05	0.00024451	25.7382	867	ENSBTAT00000085105
chr11	106624027	106624027	+	1e-08	5.05e-07	53.373	814	ENSBTAT00000077802
chr13	54799593	54799593	+	4.45e-08	1.83e-06	-32.0028	429	ENSBTAT00000027184
chr13	72825940	72825940	+	4.31e-06	8.29e-05	-37.6484	390	ENSBTAT00000016078
chr13	72825985	72825985	+	0.000239219	0.00196838	-30.3516	435	ENSBTAT00000016078
chr13	77639754	77639754	+	0.000425839	0.00304521	25.2976	738	ENSBTAT00000023313
chr14	1604286	1604286	-	0.000126956	0.00121227	30.7898	322	ENSBTAT00000006034
chr14	21313090	21313090	+	2.14e-06	4.68e-05	26.2681	607	ENSBTAT00000084506
chr14	21313110	21313110	+	1.62e-08	7.62e-07	28.125	587	ENSBTAT00000084506
chr14	21313117	21313117	+	2.87e-07	8.84e-06	30.303	580	ENSBTAT00000084506
chr14	21313120	21313120	+	6.63e-07	1.78e-05	26.6098	577	ENSBTAT00000084506
chr14	21313123	21313123	+	1.62e-08	7.62e-07	28.125	574	ENSBTAT00000084506
chr14	21313132	21313132	+	1.05e-06	2.6e-05	29.0417	565	ENSBTAT00000084506
chr14	21313153	21313153	+	1.53e-08	7.29e-07	29.9167	544	ENSBTAT00000084506
chr15	22381750	22381750	+	3.05e-06	6.28e-05	-29.6637	940	ENSBTAT00000006791
chr16	49631862	49631862	-	7.03e-09	3.72e-07	33.9623	400	ENSBTAT00000025245
chr16	70936858	70936858	+	2.07e-07	6.69e-06	29.5508	633	ENSBTAT00000011265
chr16	72812413	72812413	-	1.48e-21	5.49e-19	73.3298	447	ENSBTAT00000041387
chr16	72812491	72812491	-	1.74e-05	0.000254048	28.6501	369	ENSBTAT00000041387
chr16	80916852	80916852	+	2.77e-06	5.8e-05	25.8065	763	ENSBTAT00000034341
chr17	61357444	61357444	+	1.58e-06	3.64e-05	-40.6411	406	ENSBTAT00000019477
chr17	61357504	61357504	+	6.84e-05	0.000751841	27.2806	346	ENSBTAT00000019477
chr17	72078950	72078950	-	2.7e-05	0.000361854	26.2793	369	ENSBTAT00000023746
chr18	8393351	8393351	-	6.9e-08	2.65e-06	32.0166	783	ENSBTAT00000040718
chr18	10381160	10381160	-	5e-17	1.27e-14	-60.3604	982	ENSBTAT00000003939
chr18	14578359	14578359	-	3.33e-06	6.74e-05	-28.5078	928	ENSBTAT00000074595
chr18	34803354	34803354	+	1.19e-07	4.18e-06	26.4368	270	ENSBTAT00000004568
chr18	49386609	49386609	+	0.00130223	0.00706588	-25.859	924	ENSBTAT00000016607
chr18	52155067	52155067	+	2.61e-05	0.000351449	26.0181	94	ENSBTAT00000017798
chr18	55357135	55357135	+	1.19e-07	4.17e-06	26.6334	437	ENSBTAT00000079540
chr18	55614965	55614965	-	5.05e-12	5.92e-10	41.0859	780	ENSBTAT00000002587
chr18	56668531	56668531	+	3.17e-07	9.6e-06	46.4286	708	ENSBTAT00000043330
chr18	56994630	56994630	+	1.14e-07	4.02e-06	-36.9911	379	ENSBTAT00000031780
chr18	56994649	56994649	+	0.000128196	0.00122119	-29.4032	360	ENSBTAT00000031780
chr18	62469135	62469135	+	1.05e-06	2.61e-05	-35.8323	986	ENSBTAT00000076503
chr18	64499958	64499958	-	0.000355559	0.00265959	29.4804	278	ENSBTAT00000067406
chr19	8741631	8741631	+	0.000117157	0.00113964	37.193	597	ENSBTAT00000009405
chr19	19423758	19423758	-	3.53e-05	0.000445645	-36.1962	298	ENSBTAT00000085225
chr19	22663731	22663731	-	1.17e-12	1.55e-10	-51.7241	169	ENSBTAT00000062001
chr19	37543366	37543366	-	4.56e-05	0.000544702	-25.3012	394	ENSBTAT00000015586
chr19	45250206	45250206	-	0.000200881	0.00172692	28.4799	235	ENSBTAT00000067047
chr2	13807533	13807533	+	0.000273844	0.00218369	-26.3693	70	ENSBTAT00000079113
chr2	120167502	120167502	-	6.6e-09	3.52e-07	-29.1881	658	ENSBTAT00000015135
chr2	136014353	136014353	-	1.5e-07	5.11e-06	-33.3894	910	ENSBTAT00000049120
chr2	136014396	136014396	-	6.99e-06	0.000122634	-27.0401	953	ENSBTAT00000049120
chr20	29412586	29412586	-	9.96e-08	3.61e-06	-26.0511	611	ENSBTAT00000061929
chr21	33877532	33877532	-	2.78e-09	1.66e-07	37.3016	470	ENSBTAT00000070353
chr21	68047050	68047050	+	2.78e-05	0.000369695	31.4224	367	ENSBTAT00000081851
chr22	58086367	58086367	+	9.43e-07	2.38e-05	-33.4149	688	ENSBTAT00000020635
chr22	58086400	58086400	+	2.5e-09	1.51e-07	48.1178	721	ENSBTAT00000020635
chr22	58147074	58147074	-	1.56e-11	1.66e-09	-42.924	364	ENSBTAT00000002188
chr22	58939994	58939994	-	3.71e-05	0.000463526	31.988	-30995	ENSBTAT00000081559
chr23	50040303	50040303	+	6.33e-06	0.000113153	-36.1325	558	ENSBTAT00000039110
chr24	42828363	42828363	+	0.000776168	0.00478562	-26.0417	825	ENSBTAT00000086053
chr24	46063430	46063430	+	9.79e-09	4.94e-07	-34	329	ENSBTAT00000001499
chr24	46063446	46063446	+	8.15e-07	2.11e-05	-26	345	ENSBTAT00000001499
chr24	56849675	56849675	+	1.94e-06	4.31e-05	30.037	244	ENSBTAT00000079792
chr25	499401	499401	+	0.0010347	0.0059417	-26.7164	381	ENSBTAT00000087021
chr25	1529430	1529430	+	6.26e-06	0.000112181	-35.9234	574	ENSBTAT00000027147
chr25	3783822	3783822	+	6.22e-07	1.69e-05	-34.2087	-19071	ENSBTAT00000008652
chr25	3783827	3783827	+	3.41e-09	1.98e-07	-38.039	-19066	ENSBTAT00000008652
chr25	3819527	3819527	-	6.62e-09	3.53e-07	-50.4293	721	ENSBTAT00000008660
chr25	7519339	7519339	+	2.41e-07	7.63e-06	-31.5622	775	ENSBTAT00000041670
chr25	7580930	7580930	+	2.91e-05	0.000383368	29.7119	701	ENSBTAT00000005280
chr25	25591214	25591214	-	1.26e-07	4.39e-06	44.8052	594	ENSBTAT00000034207
chr25	26833709	26833709	+	6.94e-08	2.66e-06	-43.1944	943	ENSBTAT00000074045
chr25	26833730	26833730	+	1.6e-10	1.33e-08	-50.7639	964	ENSBTAT00000074045
chr25	29816921	29816921	-	0.000651864	0.00420174	-28.3077	241	ENSBTAT00000002697
chr25	34263879	34263879	+	8.11e-05	0.000857973	-26.71	-9138	ENSBTAT00000012447
chr25	40930947	40930947	-	7.09e-07	1.88e-05	-28.8148	593	ENSBTAT00000018213
chr26	18918437	18918437	-	2.87e-07	8.82e-06	-26.9032	864	ENSBTAT00000024709
chr26	23108220	23108220	+	1.22e-06	2.95e-05	-28.3514	337	ENSBTAT00000028056
chr26	44098060	44098060	-	1.41e-17	3.79e-15	53.4861	566	ENSBTAT00000071354
chr26	44098128	44098128	-	5.23e-11	4.9e-09	42.5571	634	ENSBTAT00000071354
chr27	40381008	40381008	+	1.95e-05	0.000279157	-26.7029	612	ENSBTAT00000015305
chr28	4263634	4263634	-	1.02e-05	0.000166568	-30.1832	744	ENSBTAT00000074354
chr28	45022698	45022698	-	1.44e-09	9.3e-08	-32.4675	344	ENSBTAT00000031279
chr29	37527342	37527342	+	1.13e-08	5.6e-07	29.9617	936	ENSBTAT00000084426
chr29	41089384	41089384	-	0.000366946	0.00272505	27.8802	967	ENSBTAT00000012482
chr29	41919695	41919695	-	8.02e-05	0.000850507	-29.6875	90	ENSBTAT00000067185
chr29	41919844	41919844	+	9.05e-08	3.32e-06	-25.5039	239	ENSBTAT00000067185
chr29	43478112	43478112	-	0.000157969	0.00143417	30.8443	619	ENSBTAT00000015221
chr29	43478124	43478124	-	0.000716559	0.00450831	27.7674	631	ENSBTAT00000015221
chr29	47418528	47418528	+	1.74e-07	5.79e-06	-34.2105	819	ENSBTAT00000069840
chr29	50794281	50794281	-	2.03e-10	1.65e-08	29.8895	374	ENSBTAT00000071430
chr3	15635540	15635540	+	5.92e-08	2.33e-06	32.0449	678	ENSBTAT00000005980
chr3	15635594	15635594	+	4.8e-05	0.000569005	31.4533	732	ENSBTAT00000005980
chr3	18431587	18431587	+	6e-05	0.000678385	-26.6745	903	ENSBTAT00000072426
chr3	109418767	109418767	+	0.000434582	0.00309152	-25.4373	490	ENSBTAT00000079569
chr5	106879115	106879115	+	1.14e-07	4.04e-06	-25.3521	936	ENSBTAT00000021104
chr5	113469738	113469738	-	9.54e-06	0.000157606	-31.2362	850	ENSBTAT00000082837
chr6	71272428	71272428	+	1.8e-05	0.000262199	35.8868	597	ENSBTAT00000046297
chr7	8949876	8949876	-	8.29e-05	0.00087291	36.1274	156	ENSBTAT00000086921
chr7	15884001	15884001	+	8.1e-06	0.000138263	37.1474	598	ENSBTAT00000014883
chr7	16180065	16180065	-	3.59e-10	2.73e-08	-50.1888	983	ENSBTAT00000078312
chr7	20852793	20852793	-	2.85e-07	8.77e-06	27.957	209	ENSBTAT00000011050
chr7	61546573	61546573	+	3.53e-05	0.000446405	26.9841	626	ENSBTAT00000035184
chr7	71932923	71932923	+	1.67e-45	1.47e-42	-54.4406	919	ENSBTAT00000087299
chr8	20308849	20308849	-	9.76e-05	0.000988682	25.7844	81	ENSBTAT00000071378
chr8	46514732	46514732	+	1.35e-15	2.89e-13	-62.3359	-17119	ENSBTAT00000085462
chr8	75365395	75365395	-	0.000443684	0.00314209	25.8726	917	ENSBTAT00000062568
chr8	76007674	76007674	+	2.01e-09	1.25e-07	-44.7368	528	ENSBTAT00000078449
chr1	1743746	1743746	+	0.000599758	0.00394154	27.4767	-16612	ENSBTAT00000086217
chr1	1743749	1743749	+	9.45e-06	0.000156546	31.3355	-16615	ENSBTAT00000086217
chr1	1743754	1743754	+	0.000577601	0.00383418	-26.9568	-16620	ENSBTAT00000086217
chr1	5448596	5448596	-	0.000372506	0.00275546	-27.2284	336	ENSBTAT00000075298
chr1	5448606	5448606	-	9.24e-05	0.000947562	-36.4021	346	ENSBTAT00000075298
chr10	19147732	19147732	+	6e-05	0.000679032	26.2911	-10887	ENSBTAT00000047402
chr10	58224767	58224767	+	0.000206821	0.00176604	-28.8736	-5925	ENSBTAT00000007146
chr10	58224771	58224771	+	3.18e-05	0.000410463	-29.1034	-5921	ENSBTAT00000007146
chr10	58224814	58224814	+	0.0019314	0.00948486	-25.0345	-5878	ENSBTAT00000007146
chr11	10105076	10105076	-	1.04e-07	3.74e-06	38.8633	-5257	ENSBTAT00000026802
chr11	28633232	28633232	+	5.69e-06	0.000103825	30.1401	-101767	ENSBTAT00000004836
chr11	28633259	28633259	+	0.000152944	0.00139939	26.369	-101740	ENSBTAT00000004836
chr11	28633447	28633447	+	1.32e-07	4.58e-06	45.0501	-101552	ENSBTAT00000004836
chr11	61479194	61479194	-	0.000178197	0.00157427	27.4426	-64469	ENSBTAT00000086736
chr11	72806664	72806664	+	0.00030339	0.00236073	-27.2769	-8053	ENSBTAT00000077090
chr11	72806744	72806744	+	1.21e-06	2.92e-05	-36.1073	-8133	ENSBTAT00000077090
chr11	98556638	98556638	-	1.39e-05	0.000212011	-35.2381	-7012	ENSBTAT00000054038
chr11	98868206	98868206	+	3.08e-06	6.32e-05	41.3394	-12212	ENSBTAT00000080650
chr11	104634350	104634350	-	5.21e-06	9.67e-05	-29.4118	-52308	ENSBTAT00000005925
chr11	106250642	106250642	+	0.000496885	0.00341921	25.1962	-3871	ENSBTAT00000074704
chr11	106932943	106932943	+	1.2e-09	7.93e-08	-33.8235	-35215	ENSBTAT00000056246
chr14	399127	399127	+	4.03e-46	3.61e-43	-58.7093	-17761	ENSBTAT00000006544
chr14	399156	399156	-	2.85e-44	2.4e-41	-74.8067	-17732	ENSBTAT00000006544
chr14	582992	582992	-	9.54e-185	4.7e-181	-48.1919	-1964	ENSBTAT00000049648
chr15	77493652	77493652	+	8.3e-16	1.81e-13	59.6694	-12238	ENSBTAT00000081412
chr16	30477922	30477922	-	0.000153517	0.00140352	25.0989	-36539	ENSBTAT00000073773
chr16	43794712	43794712	+	3.57e-06	7.12e-05	30.914	-5840	ENSBTAT00000069008
chr17	69419985	69419985	+	9.72e-05	0.000985711	-31.6711	-3157	ENSBTAT00000024112
chr18	36096278	36096278	+	5.25e-05	0.000610641	26.3043	-25076	ENSBTAT00000018522
chr18	53405239	53405239	+	1.88e-10	1.54e-08	-27.5362	-4128	ENSBTAT00000087062
chr18	54869608	54869608	+	0.000154528	0.0014102	31.8754	-7725	ENSBTAT00000021449
chr19	27603609	27603609	+	6.23e-08	2.43e-06	-39.1165	-5322	ENSBTAT00000080657
chr19	27603640	27603640	+	0.000560433	0.00374675	-27.561	-5353	ENSBTAT00000080657
chr19	38534012	38534012	+	0.000175302	0.00155478	-26.1681	-6700	ENSBTAT00000016263
chr19	42584858	42584858	+	0.000630945	0.00409653	29.3478	-1595	ENSBTAT00000064210
chr19	42584874	42584874	+	2.55e-05	0.000345839	38.0435	-1579	ENSBTAT00000064210
chr19	43291720	43291720	-	2.05e-09	1.28e-07	33.1785	872	ENSBTAT00000077426
chr19	43291795	43291795	-	9.82e-09	4.95e-07	36.1713	947	ENSBTAT00000077426
chr2	23582995	23582995	-	4.01e-09	2.28e-07	-39.8421	250	ENSBTAT00000079838
chr2	23583022	23583022	-	6.96e-07	1.85e-05	-33.8772	223	ENSBTAT00000079838
chr2	111081076	111081076	+	3.02e-06	6.23e-05	35.5664	-36300	ENSBTAT00000006990
chr2	130727428	130727428	-	1.96e-07	6.37e-06	-28.7218	553	ENSBTAT00000082992
chr2	133575880	133575880	-	9.14e-08	3.35e-06	-36.8421	-97061	ENSBTAT00000041088
chr20	31554153	31554153	-	2.92e-06	6.07e-05	40.3682	-9782	ENSBTAT00000059368
chr20	35073574	35073574	+	1.07e-05	0.000172662	-28.6317	-3631	ENSBTAT00000083951
chr20	70196875	70196875	-	9.78e-05	0.000990613	29.9795	801	ENSBTAT00000059724
chr20	70196877	70196877	-	0.000139522	0.00130274	29.9539	799	ENSBTAT00000059724
chr20	70196890	70196890	-	0.00139031	0.00742066	28.1106	786	ENSBTAT00000059724
chr20	70196896	70196896	-	5.51e-05	0.000635424	34.5878	780	ENSBTAT00000059724
chr20	71724366	71724366	-	4.58e-05	0.00054725	26.782	-21528	ENSBTAT00000062489
chr21	59335637	59335637	-	6.82e-08	2.62e-06	41.2415	-9107	ENSBTAT00000009261
chr21	61180754	61180754	-	0.000599626	0.00394077	-29.1667	-30831	ENSBTAT00000009271
chr22	17569954	17569954	+	1.56e-07	5.29e-06	-29.6543	-13312	ENSBTAT00000077254
chr22	52045898	52045898	+	4.23e-07	1.23e-05	25.3968	-43855	ENSBTAT00000002979
chr22	58059307	58059307	+	1.49e-06	3.48e-05	-30.9091	-8623	ENSBTAT00000040824
chr23	3599181	3599181	-	1.61e-07	5.43e-06	25.4902	-23222	ENSBTAT00000061451
chr24	56869097	56869097	-	0.000965992	0.00564765	29.8404	-17447	ENSBTAT00000062619
chr24	56869193	56869193	-	1.18e-05	0.000185747	27.8699	-17543	ENSBTAT00000062619
chr24	56869211	56869211	-	1.43e-07	4.89e-06	33.0995	-17561	ENSBTAT00000062619
chr24	56869214	56869214	-	1.55e-06	3.58e-05	30.5357	-17564	ENSBTAT00000062619
chr24	56869240	56869240	-	1.07e-09	7.15e-08	28.6735	-17590	ENSBTAT00000062619
chr24	61816521	61816521	-	0.000348318	0.0026192	-26.0119	-9679	ENSBTAT00000005068
chr24	61816523	61816523	-	4.79e-10	3.5e-08	-35.7262	-9677	ENSBTAT00000005068
chr24	61816530	61816530	-	4.84e-09	2.69e-07	-35.7381	-9670	ENSBTAT00000005068
chr24	61816581	61816581	-	1.59e-05	0.000236202	-31.8571	-9619	ENSBTAT00000005068
chr24	61816591	61816591	-	1.26e-09	8.27e-08	-37.5238	-9609	ENSBTAT00000005068
chr24	61816598	61816598	-	6.7e-12	7.66e-10	-38.8452	-9602	ENSBTAT00000005068
chr25	1354961	1354961	+	2.24e-06	4.85e-05	47.5	-1522	ENSBTAT00000037541
chr25	1354971	1354971	+	7.65e-07	2e-05	46.5909	-1532	ENSBTAT00000037541
chr25	1354996	1354996	+	0.000145371	0.0013456	34.0909	-1557	ENSBTAT00000037541
chr25	1355002	1355002	+	7.65e-07	2e-05	46.5909	-1563	ENSBTAT00000037541
chr25	1355017	1355017	+	1.24e-05	0.000193782	37.7273	-1578	ENSBTAT00000037541
chr25	1642774	1642774	+	1.03e-08	5.18e-07	-35.6751	-15016	ENSBTAT00000054195
chr25	37799684	37799684	+	0.000252019	0.00204963	25.3119	-2534	ENSBTAT00000062953
chr25	38038256	38038256	+	8.62e-09	4.44e-07	33.697	-5788	ENSBTAT00000009694
chr25	39454992	39454992	+	8.21e-10	5.67e-08	-41.523	-29051	ENSBTAT00000069785
chr25	39455002	39455002	+	8.49e-05	0.000888735	-27.5503	-29061	ENSBTAT00000069785
chr25	39455008	39455008	+	5.92e-06	0.000107268	-27.4066	-29067	ENSBTAT00000069785
chr25	39455020	39455020	+	5.91e-10	4.22e-08	-41.4152	-29079	ENSBTAT00000069785
chr25	39455021	39455021	-	3.52e-05	0.000445126	-32.8535	-29080	ENSBTAT00000069785
chr25	39455024	39455024	+	2.09e-08	9.55e-07	-36.8175	-29083	ENSBTAT00000069785
chr25	39455025	39455025	-	0.000173516	0.00154254	-28.313	-29084	ENSBTAT00000069785
chr25	39455026	39455026	+	4.29e-10	3.18e-08	-42.7802	-29085	ENSBTAT00000069785
chr25	39455027	39455027	-	0.00170998	0.00865495	-25.3415	-29086	ENSBTAT00000069785
chr25	39455053	39455053	-	0.000373246	0.0027598	-28.429	-29112	ENSBTAT00000069785
chr25	39455061	39455061	-	9.81e-08	3.56e-06	-38.1642	-29120	ENSBTAT00000069785
chr25	39455068	39455068	-	1.84e-12	2.35e-10	-53.8945	-29127	ENSBTAT00000069785
chr25	39455090	39455090	-	2.36e-08	1.06e-06	-45.9341	-29149	ENSBTAT00000069785
chr25	39455097	39455097	-	2.8e-10	2.19e-08	-47.1529	-29156	ENSBTAT00000069785
chr25	40877405	40877405	+	1.94e-15	4.07e-13	61.6041	-4325	ENSBTAT00000080237
chr26	39932047	39932047	-	8.27e-08	3.08e-06	-27.6923	-24226	ENSBTAT00000086678
chr28	8298412	8298412	-	2.65e-05	0.000356114	-29.2942	-45307	ENSBTAT00000079555
chr29	5766078	5766078	-	2.1e-08	9.56e-07	29.7619	515	ENSBTAT00000069131
chr29	5766119	5766119	-	3.83e-05	0.000474972	26.8817	556	ENSBTAT00000069131
chr29	40951508	40951508	-	1.07e-05	0.000172072	25.0468	-3252	ENSBTAT00000015748
chr29	40951527	40951527	-	7.78e-09	4.06e-07	28.0899	-3271	ENSBTAT00000015748
chr29	43315440	43315440	+	3.7e-08	1.56e-06	-44.7671	-1002	ENSBTAT00000085958
chr29	44391163	44391163	-	0.000384731	0.00282337	31.0903	-1661	ENSBTAT00000023514
chr3	13939981	13939981	-	6.19e-103	1.26e-99	-67.0547	-1981	ENSBTAT00000016383
chr3	15363826	15363826	+	5.61e-06	0.000102696	45.7002	0	ENSBTAT00000022679
chr3	106396726	106396726	+	1.82e-05	0.000263706	35.7639	-6916	ENSBTAT00000003884
chr3	106396731	106396731	+	0.000160516	0.00145249	30.7292	-6911	ENSBTAT00000003884
chr3	106396739	106396739	+	3.25e-12	3.96e-10	54.6875	-6903	ENSBTAT00000003884
chr4	30951297	30951297	-	0.000407773	0.00294985	-25.3836	-47132	ENSBTAT00000017389
chr4	37684973	37684973	+	4.25e-10	3.15e-08	-41.8695	-32184	ENSBTAT00000076604
chr4	118733229	118733229	-	0.000838134	0.00506974	25.2543	-7504	ENSBTAT00000068063
chr5	31130752	31130752	-	4.82e-13	6.96e-11	-27.9412	511	ENSBTAT00000062345
chr5	82157150	82157150	-	7.1e-09	3.75e-07	-32.8767	-22555	ENSBTAT00000029688
chr5	103856304	103856304	+	4.46e-08	1.83e-06	29.4118	-1060	ENSBTAT00000019606
chr5	104291840	104291840	+	6.81e-07	1.82e-05	49.3476	-66068	ENSBTAT00000015617
chr5	111648618	111648618	-	3.2e-06	6.52e-05	-42.5558	-26226	ENSBTAT00000000085
chr5	111648652	111648652	-	0.000126525	0.00120909	-38.2961	-26192	ENSBTAT00000000085
chr6	114054161	114054161	+	2.17e-09	1.34e-07	-29.4737	-14713	ENSBTAT00000061444
chr7	15802023	15802023	+	1.78e-06	4.02e-05	-36.6667	-1662	ENSBTAT00000066926
chr7	15846215	15846215	+	5.54e-07	1.53e-05	27.2727	-1837	ENSBTAT00000076403
chr7	16058986	16058986	+	0.000506851	0.00347075	27.8139	-14706	ENSBTAT00000063238
chr7	16059000	16059000	+	3.99e-06	7.78e-05	31.7653	-14720	ENSBTAT00000063238
chr7	19371898	19371898	+	5.42e-07	1.51e-05	-30.7837	601	ENSBTAT00000042347
chr7	19371910	19371910	+	2.77e-08	1.22e-06	-33.9087	589	ENSBTAT00000042347
chr7	20426469	20426469	+	8.19e-05	0.000864508	29.6429	-6581	ENSBTAT00000044465
chr7	20426479	20426479	+	2.63e-06	5.55e-05	41.2879	-6571	ENSBTAT00000044465
chr7	71639612	71639612	+	1.15e-05	0.000182674	29.617	-23577	ENSBTAT00000070973
chr9	42093671	42093671	-	6.79e-07	1.81e-05	-42.7992	-23825	ENSBTAT00000032643
chr9	42093700	42093700	-	0.000119268	0.00115515	-28.144	-23854	ENSBTAT00000032643
chr9	79025430	79025430	+	0.00133807	0.00721357	27.5613	468	ENSBTAT00000078042
chr9	79025460	79025460	+	0.000931988	0.00549235	-28.86	438	ENSBTAT00000078042
chr9	102390664	102390664	+	9.17e-06	0.000152683	32.4612	-19842	ENSBTAT00000010118
chrX	129763070	129763070	-	7.55e-05	0.000811543	-29.1667	-6316	ENSBTAT00000059234
chr1	1824729	1824729	+	5.68e-06	0.00010378	33.2105	7047	ENSBTAT00000065213
chr1	1824765	1824765	+	7.44e-06	0.000129059	27.4764	7011	ENSBTAT00000065213
chr1	1824776	1824776	+	0.00012278	0.00118178	28.6557	7000	ENSBTAT00000065213
chr1	1824783	1824783	+	5.23e-09	2.89e-07	32.8125	6993	ENSBTAT00000065213
chr1	1828776	1828776	+	1.7e-08	7.96e-07	-29.7872	3000	ENSBTAT00000065213
chr1	1937670	1937670	-	1.15e-07	4.04e-06	-31.9425	-5145	ENSBTAT00000049667
chr1	4354106	4354106	+	1.58e-07	5.33e-06	-31.3329	-27209	ENSBTAT00000023716
chr1	4422855	4422855	-	0.00109906	0.00621935	25.8197	41542	ENSBTAT00000023716
chr1	6179807	6179807	-	2.62e-09	1.58e-07	-53.027	67362	ENSBTAT00000070796
chr1	15364549	15364549	+	2.8e-05	0.000371997	32.9071	183305	ENSBTAT00000085655
chr1	33855355	33855355	+	1.65e-09	1.05e-07	49.4041	140516	ENSBTAT00000085996
chr1	33855356	33855356	-	1.74e-09	1.1e-07	49.6907	140517	ENSBTAT00000085996
chr1	34004290	34004290	+	3.08e-05	0.000400463	-25.9804	289451	ENSBTAT00000085996
chr1	41005036	41005036	-	3.48e-05	0.000441729	34.8178	30254	ENSBTAT00000070212
chr1	41859614	41859614	+	1.48e-06	3.46e-05	28.2456	-40600	ENSBTAT00000086756
chr1	41859616	41859616	+	1.48e-06	3.46e-05	28.2456	-40598	ENSBTAT00000086756
chr1	41859628	41859628	+	6.37e-10	4.51e-08	31.5789	-40586	ENSBTAT00000086756
chr1	44266541	44266541	-	1.79e-07	5.91e-06	-25.29	-135489	ENSBTAT00000067402
chr1	44277042	44277042	+	3.45e-10	2.64e-08	-39.726	-124988	ENSBTAT00000067402
chr1	44799548	44799548	-	2.39e-07	7.58e-06	-26.4368	48501	ENSBTAT00000017716
chr1	44846546	44846546	-	2.97e-11	2.94e-09	-36.0737	95499	ENSBTAT00000017716
chr1	52339092	52339092	+	0.00116285	0.00649184	29.2775	5884	ENSBTAT00000070439
chr1	65802797	65802797	+	2.16e-09	1.34e-07	26.506	194004	ENSBTAT00000002496
chr1	67028246	67028246	-	3.45e-08	1.47e-06	29.7793	6246	ENSBTAT00000069492
chr1	67028253	67028253	+	0.000119007	0.00115313	28.5206	6253	ENSBTAT00000069492
chr1	67028254	67028254	-	5.28e-09	2.91e-07	27.2242	6254	ENSBTAT00000069492
chr1	67167757	67167757	+	2.18e-05	0.000305401	-25.3022	46159	ENSBTAT00000006685
chr1	67947285	67947285	-	4.44e-07	1.28e-05	-43.125	5329	ENSBTAT00000072141
chr1	67947313	67947313	-	0.000409887	0.00296168	-27.6961	5301	ENSBTAT00000072141
chr1	69889341	69889341	+	3.47e-07	1.04e-05	-30.9278	57262	ENSBTAT00000015120
chr1	71245886	71245886	+	0.000206263	0.00176257	-29.9396	-11928	ENSBTAT00000082239
chr1	71396942	71396942	+	2.81e-05	0.000373455	29.0476	13647	ENSBTAT00000011684
chr1	72109400	72109400	-	9.54e-06	0.000157617	34.7494	9308	ENSBTAT00000001128
chr1	72109417	72109417	-	5.82e-09	3.16e-07	29.1139	9325	ENSBTAT00000001128
chr1	73094839	73094839	-	0.000206352	0.00176291	-32.8947	31577	ENSBTAT00000077077
chr1	73094879	73094879	-	8.49e-05	0.000889019	-34.0735	31617	ENSBTAT00000077077
chr1	74000436	74000436	+	2.44e-08	1.09e-06	37.2595	-42799	ENSBTAT00000077002
chr1	74072661	74072661	-	2.2e-05	0.00030708	35.5632	29428	ENSBTAT00000076463
chr1	74072697	74072697	-	2.58e-08	1.15e-06	46.4598	29464	ENSBTAT00000076463
chr1	74074902	74074902	-	7.29e-11	6.59e-09	-33.5616	31669	ENSBTAT00000076463
chr1	81029752	81029752	+	1.11e-05	0.000177108	26.271	-105553	ENSBTAT00000019858
chr1	81294361	81294361	+	2.27e-09	1.4e-07	-40.9938	6785	ENSBTAT00000002225
chr1	81657255	81657255	+	8.49e-09	4.38e-07	34.8837	-3997	ENSBTAT00000041486
chr1	82285670	82285670	+	4.12e-08	1.72e-06	-29.7857	6420	ENSBTAT00000087329
chr1	82285678	82285678	+	4.77e-07	1.35e-05	-25.4075	6412	ENSBTAT00000087329
chr1	83181549	83181549	+	1.44e-12	1.87e-10	53.5644	-24675	ENSBTAT00000047345
chr1	83181557	83181557	+	1.34e-06	3.18e-05	33.2942	-24667	ENSBTAT00000047345
chr1	83181569	83181569	+	5.13e-13	7.37e-11	57.501	-24655	ENSBTAT00000047345
chr1	83480348	83480348	+	2.88e-05	0.000380526	-32.1568	1334	ENSBTAT00000023192
chr1	83928832	83928832	+	4.57e-08	1.87e-06	-25.3731	3818	ENSBTAT00000072147
chr1	83932215	83932215	-	1.73e-05	0.000253213	26.2042	7201	ENSBTAT00000072147
chr1	83932239	83932239	-	0.000410891	0.00296692	25.3385	7225	ENSBTAT00000072147
chr1	83932246	83932246	-	5.85e-06	0.000106278	30.5574	7232	ENSBTAT00000072147
chr1	110281162	110281162	-	3.77e-05	0.00046912	30.2857	60988	ENSBTAT00000071532
chr1	110281171	110281171	+	1.87e-06	4.18e-05	34.3434	60997	ENSBTAT00000071532
chr1	110281172	110281172	-	3.39e-05	0.000432374	31.9524	60998	ENSBTAT00000071532
chr1	110281204	110281204	-	3.12e-13	4.68e-11	54.6667	61030	ENSBTAT00000071532
chr1	111349342	111349342	+	1.15e-06	2.8e-05	-32.8625	58795	ENSBTAT00000024576
chr1	111349389	111349389	+	2.49e-08	1.11e-06	-36.7232	58748	ENSBTAT00000024576
chr1	111349394	111349394	+	3.07e-10	2.37e-08	-42.7119	58743	ENSBTAT00000024576
chr1	111349407	111349407	+	3.85e-05	0.000476986	-28.5876	58730	ENSBTAT00000024576
chr1	111349410	111349410	+	3.34e-08	1.43e-06	-38.1168	58727	ENSBTAT00000024576
chr1	117561232	117561232	+	0.000148739	0.00136967	-29.1576	-23631	ENSBTAT00000044548
chr1	117579631	117579631	+	4.54e-06	8.65e-05	28.4091	9692	ENSBTAT00000087180
chr1	117677295	117677295	+	3.17e-06	6.47e-05	27.7056	40943	ENSBTAT00000024485
chr1	117677312	117677312	+	1.3e-06	3.11e-05	31.4394	40926	ENSBTAT00000024485
chr1	121856651	121856651	+	0.000428242	0.00305775	25.1152	3857	ENSBTAT00000031950
chr1	121867535	121867535	+	1.15e-05	0.000182315	33.5029	14741	ENSBTAT00000031950
chr1	126363618	126363618	-	8.31e-05	0.000873775	29.1076	19025	ENSBTAT00000069784
chr1	126363626	126363626	+	9.28e-06	0.000154187	35.1897	19017	ENSBTAT00000069784
chr1	127062668	127062668	-	0.00150433	0.00787856	25.7218	23588	ENSBTAT00000018795
chr1	130322394	130322394	+	8.67e-06	0.000146063	-25.9259	-20555	ENSBTAT00000064234
chr1	130865200	130865200	-	2.44e-05	0.000333721	32.9228	39246	ENSBTAT00000026578
chr1	130909749	130909749	+	2.35e-07	7.44e-06	-26.9663	-5305	ENSBTAT00000026578
chr1	132449950	132449950	+	3.28e-07	9.9e-06	33.0211	30825	ENSBTAT00000078033
chr1	134545367	134545367	+	5.5e-16	1.23e-13	58.4957	8234	ENSBTAT00000020455
chr1	135657528	135657528	+	6.93e-10	4.86e-08	32.0513	19966	ENSBTAT00000087482
chr1	135772688	135772688	+	0.00163465	0.00837058	-26.7399	15458	ENSBTAT00000071046
chr1	135805725	135805725	+	0.000203547	0.00174522	32.197	48495	ENSBTAT00000071046
chr1	135805738	135805738	+	0.000260629	0.00210294	26.9413	48508	ENSBTAT00000071046
chr1	135813264	135813264	-	5.82e-08	2.29e-06	-31.0055	56034	ENSBTAT00000071046
chr1	136053804	136053804	+	5.43e-06	9.99e-05	36.4972	-1996	ENSBTAT00000024636
chr1	136053846	136053846	+	3.49e-07	1.04e-05	45.4645	-2038	ENSBTAT00000024636
chr1	136055097	136055097	-	8.14e-06	0.000138825	-27.5144	-3289	ENSBTAT00000024636
chr1	136055278	136055278	+	8.48e-08	3.14e-06	-30.8432	-3470	ENSBTAT00000024636
chr1	136115656	136115656	+	1.66e-06	3.81e-05	-25.896	-63848	ENSBTAT00000024636
chr1	138679282	138679282	-	5.61e-11	5.22e-09	-31.25	93686	ENSBTAT00000062727
chr1	139358140	139358140	-	9.09e-07	2.31e-05	-27.1186	4380	ENSBTAT00000018087
chr1	139958832	139958832	+	6.78e-05	0.000746862	31.0678	21684	ENSBTAT00000078431
chr1	142119726	142119726	-	3.82e-06	7.52e-05	40.9903	-2936	ENSBTAT00000069342
chr1	143995215	143995215	+	6.58e-08	2.54e-06	44	-1474	ENSBTAT00000027260
chr1	144078338	144078338	-	0.000270632	0.00216443	-27.3314	20054	ENSBTAT00000087207
chr1	144113478	144113478	+	6.33e-52	6.79e-49	-70.3447	-20635	ENSBTAT00000078536
chr1	144129561	144129561	-	3.78e-10	2.85e-08	-50.873	-4552	ENSBTAT00000078536
chr1	144395694	144395694	+	0.000735851	0.00459872	-26.4928	-12689	ENSBTAT00000065945
chr1	144443538	144443538	-	2.65e-05	0.000356114	33.6745	19137	ENSBTAT00000023769
chr1	144664789	144664789	+	2.22e-07	7.1e-06	-36.6496	16004	ENSBTAT00000068490
chr1	144664800	144664800	+	3.88e-11	3.75e-09	-47.0588	15993	ENSBTAT00000068490
chr1	144821129	144821129	+	3.27e-06	6.65e-05	-32.2533	11557	ENSBTAT00000022620
chr1	145099773	145099773	+	0.000264944	0.00212951	25.6579	3238	ENSBTAT00000068200
chr1	145229510	145229510	-	1.34e-07	4.63e-06	33.3333	-14749	ENSBTAT00000034655
chr1	145897931	145897931	+	4.91e-08	1.99e-06	41.3206	-16567	ENSBTAT00000027197
chr1	145897973	145897973	+	0.0002453	0.00200679	31.1047	-16609	ENSBTAT00000027197
chr1	146036808	146036808	-	6.87e-14	1.16e-11	-43.5484	34924	ENSBTAT00000029328
chr1	146047437	146047437	+	0.000197522	0.00170311	-27.999	45553	ENSBTAT00000029328
chr1	146051578	146051578	+	0.000133261	0.00125688	-25.6486	49694	ENSBTAT00000029328
chr1	146232966	146232966	-	3.96e-09	2.25e-07	-35.443	43882	ENSBTAT00000086647
chr1	146651525	146651525	+	2.53e-06	5.39e-05	-33.3518	43324	ENSBTAT00000079767
chr1	147061283	147061283	+	1.85e-06	4.15e-05	-30.1495	142558	ENSBTAT00000061703
chr1	147061295	147061295	+	3.27e-07	9.86e-06	-33.746	142546	ENSBTAT00000061703
chr1	149851540	149851540	+	1.9e-08	8.78e-07	31.25	234132	ENSBTAT00000072702
chr1	150057888	150057888	-	1.07e-05	0.000172497	-29.2528	28637	ENSBTAT00000052335
chr1	150057915	150057915	-	2.67e-05	0.00035773	-25.8079	28610	ENSBTAT00000052335
chr1	150671332	150671332	-	3.04e-05	0.000396508	-30.2022	73690	ENSBTAT00000076185
chr1	150671336	150671336	-	0.00136618	0.00732547	-25.0054	73686	ENSBTAT00000076185
chr1	150674034	150674034	+	1.53e-08	7.3e-07	-26.4899	70988	ENSBTAT00000076185
chr1	150680260	150680260	+	5.11e-07	1.43e-05	25.3731	64762	ENSBTAT00000076185
chr1	150682658	150682658	+	4.28e-08	1.77e-06	26.0274	62364	ENSBTAT00000076185
chr1	150682681	150682681	+	6.56e-13	9.23e-11	45.9064	62341	ENSBTAT00000076185
chr1	150687428	150687428	+	0.000837917	0.0050689	25.4715	57594	ENSBTAT00000076185
chr1	150687471	150687471	+	3.27e-06	6.65e-05	-27.9041	57551	ENSBTAT00000076185
chr1	150725017	150725017	-	4.99e-06	9.34e-05	32.8606	20005	ENSBTAT00000076185
chr1	151539042	151539042	-	1.07e-19	3.5e-17	67.3684	62912	ENSBTAT00000027702
chr1	151629761	151629761	+	0.000811595	0.00494744	-28	47890	ENSBTAT00000073797
chr1	151629828	151629828	+	0.000565817	0.00377422	-25.3333	47823	ENSBTAT00000073797
chr1	151651474	151651474	+	0.000391759	0.00286352	-29.3831	26177	ENSBTAT00000073797
chr1	151847669	151847669	-	2.28e-07	7.25e-06	31.4286	57910	ENSBTAT00000072186
chr1	154064699	154064699	-	3.84e-07	1.13e-05	36.7431	18492	ENSBTAT00000074790
chr1	154064846	154064846	+	6.51e-07	1.75e-05	-30.6122	18345	ENSBTAT00000074790
chr1	154267147	154267147	+	1.04e-10	9.07e-09	-53.7393	-183958	ENSBTAT00000074790
chr1	154267162	154267162	+	0.000134544	0.00126715	-34.188	-183973	ENSBTAT00000074790
chr1	154405496	154405496	-	1.35e-11	1.46e-09	31.0671	46176	ENSBTAT00000043193
chr1	154405537	154405537	-	2.27e-06	4.92e-05	35.5011	46135	ENSBTAT00000043193
chr1	154405545	154405545	-	5.27e-05	0.000612402	30.9122	46127	ENSBTAT00000043193
chr1	155460120	155460120	+	2.1e-08	9.57e-07	-37.1429	65046	ENSBTAT00000028199
chr1	156735960	156735960	-	4.08e-07	1.19e-05	-26.8255	-180965	ENSBTAT00000063293
chr1	157502417	157502417	-	1.77e-06	4e-05	-29.5455	-2329	ENSBTAT00000079483
chr1	157743544	157743544	-	9.26e-07	2.34e-05	-41.7094	-7501	ENSBTAT00000014388
chr1	158030246	158030246	-	2.13e-06	4.67e-05	41.0282	3416	ENSBTAT00000086397
chr1	158290238	158290238	+	0.000855964	0.00515521	28.5054	2823	ENSBTAT00000003764
chr1	158290254	158290254	+	2.82e-05	0.000373983	31.4022	2807	ENSBTAT00000003764
chr1	158290256	158290256	+	9.48e-07	2.39e-05	34.792	2805	ENSBTAT00000003764
chr10	917333	917333	+	4.1e-15	8.29e-13	-50.0501	66108	ENSBTAT00000084324
chr10	5056772	5056772	+	4.26e-07	1.23e-05	-33.2675	44088	ENSBTAT00000083010
chr10	7957250	7957250	-	4.05e-07	1.18e-05	40.3509	11348	ENSBTAT00000026902
chr10	9234230	9234230	+	2.9e-13	4.37e-11	40.507	19222	ENSBTAT00000040443
chr10	13093246	13093246	-	0.000744131	0.00463844	-25.0909	-6372	ENSBTAT00000068641
chr10	13102082	13102082	-	2.91e-05	0.000383318	33.1302	-15208	ENSBTAT00000068641
chr10	13946705	13946705	+	1.17e-05	0.000185144	-29.798	40221	ENSBTAT00000086782
chr10	14184921	14184921	+	0.000351659	0.00263896	26.1079	81694	ENSBTAT00000070827
chr10	15163689	15163689	-	6.26e-07	1.7e-05	-33.9939	22183	ENSBTAT00000061812
chr10	18589648	18589648	-	7.4e-06	0.000128572	-27.2727	-64123	ENSBTAT00000018926
chr10	18967647	18967647	-	3e-05	0.000392267	31.5547	-7627	ENSBTAT00000086726
chr10	19980542	19980542	+	1.11e-05	0.000177527	29.2405	92145	ENSBTAT00000080940
chr10	19980599	19980599	+	4.15e-05	0.000506526	28.4295	92202	ENSBTAT00000080940
chr10	20011781	20011781	+	3.83e-05	0.000474999	30.0269	123384	ENSBTAT00000080940
chr10	20021036	20021036	+	0.000964532	0.00564134	25.0719	132639	ENSBTAT00000080940
chr10	20324269	20324269	+	1.17e-07	4.11e-06	-30.9708	-41661	ENSBTAT00000076586
chr10	20512031	20512031	-	3.63e-05	0.000455947	31.9225	21254	ENSBTAT00000082230
chr10	20692960	20692960	+	6.01e-12	6.92e-10	55.6936	2373	ENSBTAT00000047313
chr10	20692989	20692989	+	0.000308825	0.00239368	28.4341	2402	ENSBTAT00000047313
chr10	20693004	20693004	+	1.69e-11	1.77e-09	55.4945	2417	ENSBTAT00000047313
chr10	20693012	20693012	+	0.00157857	0.00815734	26.3736	2425	ENSBTAT00000047313
chr10	20896980	20896980	+	0.00114041	0.00639649	28.8721	3178	ENSBTAT00000036474
chr10	21520460	21520460	-	0.00127058	0.00693739	26.3158	4928	ENSBTAT00000007359
chr10	21658480	21658480	-	2.09e-09	1.29e-07	29.2135	1188	ENSBTAT00000075915
chr10	21658519	21658519	-	2.09e-09	1.29e-07	29.2135	1149	ENSBTAT00000075915
chr10	21658529	21658529	-	2.25e-08	1.02e-06	25.8427	1139	ENSBTAT00000075915
chr10	21658549	21658549	-	2.09e-09	1.29e-07	29.2135	1119	ENSBTAT00000075915
chr10	21791954	21791954	+	5.09e-07	1.43e-05	-27.7778	1894	ENSBTAT00000074208
chr10	25908128	25908128	+	4.21e-05	0.00051165	25.8065	27159	ENSBTAT00000001668
chr10	28351426	28351426	+	0.000120979	0.00116854	-28.5934	26245	ENSBTAT00000069382
chr10	36071463	36071463	-	5.82e-09	3.16e-07	-47.7658	-5981	ENSBTAT00000005795
chr10	36071474	36071474	-	0.000334161	0.0025382	-28.0123	-5970	ENSBTAT00000005795
chr10	36515166	36515166	+	3.59e-14	6.33e-12	-41.9155	29496	ENSBTAT00000013689
chr10	36574320	36574320	+	0.00040699	0.00294571	26.0747	27397	ENSBTAT00000077722
chr10	36598821	36598821	+	4.24e-06	8.18e-05	25.7117	2896	ENSBTAT00000077722
chr10	37104939	37104939	+	3.2e-05	0.00041241	-29.9712	29056	ENSBTAT00000020143
chr10	37359226	37359226	+	0.00147098	0.00774557	25.9562	20342	ENSBTAT00000008933
chr10	43329130	43329130	-	1.4e-05	0.00021379	29.2517	-44310	ENSBTAT00000036046
chr10	43329150	43329150	-	1.58e-06	3.65e-05	26.087	-44330	ENSBTAT00000036046
chr10	43329152	43329152	-	1.83e-07	6.01e-06	30.1075	-44332	ENSBTAT00000036046
chr10	43329168	43329168	-	5.64e-08	2.24e-06	32.2581	-44348	ENSBTAT00000036046
chr10	43329276	43329276	+	1.09e-06	2.68e-05	46.846	-44456	ENSBTAT00000036046
chr10	45868052	45868052	-	9.81e-05	0.000992487	-28.0477	6211	ENSBTAT00000086658
chr10	45868098	45868098	-	0.00086334	0.00518836	-25.6607	6165	ENSBTAT00000086658
chr10	47264025	47264025	-	4.19e-15	8.46e-13	75.5	1618	ENSBTAT00000042428
chr10	47296778	47296778	-	9.28e-07	2.35e-05	-28.125	-31137	ENSBTAT00000042428
chr10	47396202	47396202	+	0.00103638	0.00594825	-25.641	61928	ENSBTAT00000078434
chr10	57696465	57696465	-	0.000127651	0.00121742	25.4084	5150	ENSBTAT00000080877
chr10	57696491	57696491	-	4.79e-14	8.25e-12	47.5495	5176	ENSBTAT00000080877
chr10	58336633	58336633	+	5.14e-05	0.000600159	31.8952	30284	ENSBTAT00000007709
chr10	58336638	58336638	+	4.71e-05	0.000559356	32.5727	30279	ENSBTAT00000007709
chr10	70430367	70430367	+	2.12e-05	0.000297624	30.8321	7028	ENSBTAT00000082738
chr10	70430409	70430409	+	9.85e-06	0.000161491	30.5868	6986	ENSBTAT00000082738
chr10	70720182	70720182	-	5.33e-05	0.000618032	-27.9762	-20523	ENSBTAT00000013873
chr10	72953942	72953942	+	5.93e-06	0.000107356	-27.3433	58880	ENSBTAT00000043532
chr10	72954035	72954035	-	0.00010239	0.00102743	28.8045	58973	ENSBTAT00000043532
chr10	73065435	73065435	+	6.41e-06	0.000114351	-30.6583	54925	ENSBTAT00000081967
chr10	75197637	75197637	-	2.81e-05	0.00037306	37.6812	127270	ENSBTAT00000015122
chr10	77181364	77181364	+	2.4e-11	2.43e-09	-38.2331	39230	ENSBTAT00000023939
chr10	77181381	77181381	+	9.54e-07	2.4e-05	-28.6473	39213	ENSBTAT00000023939
chr10	77181389	77181389	+	2.18e-07	6.98e-06	-32.2533	39205	ENSBTAT00000023939
chr10	77181394	77181394	+	6.77e-07	1.81e-05	-30.7029	39200	ENSBTAT00000023939
chr10	77181398	77181398	+	6.75e-08	2.6e-06	-33.8037	39196	ENSBTAT00000023939
chr10	77181402	77181402	+	1.08e-08	5.38e-07	-36.1293	39192	ENSBTAT00000023939
chr10	77181406	77181406	+	7.28e-11	6.59e-09	-38.1959	39188	ENSBTAT00000023939
chr10	77181415	77181415	+	2.07e-08	9.45e-07	-33.8309	39179	ENSBTAT00000023939
chr10	77181423	77181423	+	8.71e-11	7.72e-09	-39.9848	39171	ENSBTAT00000023939
chr10	77181439	77181439	+	4.17e-11	4.01e-09	-40.754	39155	ENSBTAT00000023939
chr10	79772705	79772705	+	0.000540173	0.00364519	30.1871	102858	ENSBTAT00000025252
chr10	80247222	80247222	-	8.93e-13	1.22e-10	-50.0874	120007	ENSBTAT00000062474
chr10	80716488	80716488	-	2.47e-10	1.96e-08	38.3885	31606	ENSBTAT00000076150
chr10	80858288	80858288	-	4.72e-05	0.000561024	32.7969	-65318	ENSBTAT00000059969
chr10	80858316	80858316	-	2.61e-09	1.57e-07	38.2353	-65346	ENSBTAT00000059969
chr10	84595252	84595252	-	2.25e-07	7.18e-06	-29.5238	-24438	ENSBTAT00000015615
chr10	84672104	84672104	+	0.00203206	0.00985139	26.5475	-30162	ENSBTAT00000072418
chr10	85099788	85099788	+	6.77e-07	1.81e-05	41.0313	14315	ENSBTAT00000082995
chr10	85548496	85548496	+	2.55e-15	5.29e-13	-63.2353	-51109	ENSBTAT00000019481
chr10	85548541	85548541	-	1.47e-06	3.43e-05	-37.1526	-51064	ENSBTAT00000019481
chr10	85992320	85992320	+	2.33e-06	5.03e-05	31.4736	3834	ENSBTAT00000027167
chr10	85992757	85992757	-	4.01e-07	1.17e-05	26.0274	4271	ENSBTAT00000027167
chr10	86066344	86066344	-	2.24e-05	0.000311228	32.0012	46496	ENSBTAT00000082781
chr10	86623704	86623704	-	0.000899638	0.00535164	27.7534	-1265	ENSBTAT00000072493
chr10	86815713	86815713	-	6.45e-08	2.5e-06	-36.5805	51183	ENSBTAT00000066831
chr10	86815756	86815756	-	0.00110717	0.00625292	-26.1084	51226	ENSBTAT00000066831
chr10	86867201	86867201	-	1.2e-06	2.9e-05	-34.4807	-14417	ENSBTAT00000072813
chr10	87080119	87080119	+	3.22e-07	9.73e-06	-39.3086	58488	ENSBTAT00000072319
chr10	87080130	87080130	+	0.0010157	0.00585836	-25.8757	58499	ENSBTAT00000072319
chr10	87177177	87177177	-	1.08e-05	0.000173905	40.9524	22887	ENSBTAT00000079397
chr10	87243430	87243430	-	2.32e-05	0.000320313	-27.1186	-19918	ENSBTAT00000015927
chr10	87307578	87307578	+	3.76e-06	7.43e-05	28.4982	-36099	ENSBTAT00000015925
chr10	87307594	87307594	+	2.56e-08	1.14e-06	36.9709	-36115	ENSBTAT00000015925
chr10	87307618	87307618	+	2.55e-05	0.000345305	28.3669	-36139	ENSBTAT00000015925
chr10	87307622	87307622	+	1.18e-10	1.02e-08	33.7079	-36143	ENSBTAT00000015925
chr10	87317847	87317847	-	1.87e-05	0.000269548	-31.6537	-46368	ENSBTAT00000015925
chr10	88385413	88385413	-	0.000994833	0.00577051	-28.1404	4618	ENSBTAT00000021660
chr10	88718980	88718980	-	0.00192946	0.00947833	26.1752	4172	ENSBTAT00000084456
chr10	88967182	88967182	-	3.42e-07	1.03e-05	-26.4368	35509	ENSBTAT00000016066
chr10	90942221	90942221	+	2.54e-11	2.55e-09	-42.6901	-152755	ENSBTAT00000040744
chr10	90942222	90942222	-	2.44e-10	1.93e-08	-36.8421	-152756	ENSBTAT00000040744
chr10	100549403	100549403	-	4.1e-13	6.01e-11	57.7358	46393	ENSBTAT00000042964
chr10	100959346	100959346	-	0.000120095	0.00116164	29.1889	135060	ENSBTAT00000078390
chr10	101002150	101002150	+	0.00166939	0.00850545	-25.7391	92256	ENSBTAT00000078390
chr10	101002162	101002162	+	0.000455397	0.0032038	-26.6062	92244	ENSBTAT00000078390
chr10	101002168	101002168	+	0.000605251	0.00396853	-27.3354	92238	ENSBTAT00000078390
chr10	101002189	101002189	+	0.00166939	0.00850545	-25.7391	92217	ENSBTAT00000078390
chr10	101036753	101036753	+	2.05e-07	6.6e-06	-38.1443	57653	ENSBTAT00000078390
chr10	101042882	101042882	+	3.5e-06	7.02e-05	33.0105	51524	ENSBTAT00000078390
chr10	101057773	101057773	+	0.00111688	0.00629581	25.7207	36633	ENSBTAT00000078390
chr10	101101308	101101308	-	8.68e-07	2.22e-05	27.6152	-4970	ENSBTAT00000083170
chr10	101122206	101122206	+	0.000115469	0.0011269	25.4415	-25868	ENSBTAT00000083170
chr10	101260086	101260086	+	2.74e-06	5.76e-05	36.8622	-16449	ENSBTAT00000081616
chr10	101802276	101802276	-	3.21e-09	1.88e-07	30	-27913	ENSBTAT00000081587
chr10	101895654	101895654	+	1.03e-06	2.56e-05	38.7154	28062	ENSBTAT00000007147
chr10	101895659	101895659	+	3.38e-06	6.82e-05	36.0839	28057	ENSBTAT00000007147
chr10	101895661	101895661	+	0.000275301	0.00219262	25.5575	28055	ENSBTAT00000007147
chr10	101895663	101895663	+	5.74e-06	0.000104642	26.3158	28053	ENSBTAT00000007147
chr10	101895685	101895685	+	0.000348532	0.00262023	25.4386	28031	ENSBTAT00000007147
chr10	101895688	101895688	+	1.97e-06	4.37e-05	28.9474	28028	ENSBTAT00000007147
chr10	102222495	102222495	-	6.19e-05	0.000695531	37.3016	38484	ENSBTAT00000064141
chr10	102548507	102548507	+	2.15e-13	3.33e-11	57.5052	45780	ENSBTAT00000085473
chr10	102780636	102780636	+	4.1e-07	1.19e-05	-30	8048	ENSBTAT00000073680
chr10	103187722	103187722	-	2.94e-06	6.09e-05	30.3546	6198	ENSBTAT00000071222
chr10	103204278	103204278	-	3.07e-07	9.35e-06	-34.1672	2738	ENSBTAT00000007813
chr10	103204306	103204306	-	7.96e-14	1.33e-11	-50.9457	2766	ENSBTAT00000007813
chr10	103204357	103204357	-	0.000257187	0.0020818	-25.0763	2817	ENSBTAT00000007813
chr10	103204364	103204364	-	1.7e-05	0.000250241	-29.905	2824	ENSBTAT00000007813
chr10	103204379	103204379	-	4.04e-06	7.86e-05	-30.0967	2839	ENSBTAT00000007813
chr10	103204383	103204383	-	3.71e-10	2.8e-08	-39.946	2843	ENSBTAT00000007813
chr10	103204386	103204386	-	1.11e-13	1.81e-11	-48.6708	2846	ENSBTAT00000007813
chr10	103204402	103204402	-	2.09e-10	1.69e-08	-40.6171	2862	ENSBTAT00000007813
chr11	253834	253834	+	1e-09	6.78e-08	-30.2083	49370	ENSBTAT00000012159
chr11	255314	255314	+	0.000188129	0.00164036	27.5397	47890	ENSBTAT00000012159
chr11	1344663	1344663	+	7.88e-08	2.96e-06	-40.6534	-111408	ENSBTAT00000069927
chr11	1344664	1344664	-	1.22e-05	0.000191674	-27.6923	-111409	ENSBTAT00000069927
chr11	1414261	1414261	-	0.0013284	0.00717438	33.9388	136000	ENSBTAT00000033248
chr11	1439119	1439119	+	6.06e-08	2.37e-06	-37.7536	111142	ENSBTAT00000033248
chr11	2097646	2097646	-	4.5e-05	0.000539803	-35.5386	-10340	ENSBTAT00000078569
chr11	2266671	2266671	+	2.02e-10	1.64e-08	-35.7597	3918	ENSBTAT00000067263
chr11	2698102	2698102	-	1.14e-05	0.000181265	28.835	5981	ENSBTAT00000049716
chr11	4140459	4140459	+	3.7e-07	1.1e-05	27.8133	-28941	ENSBTAT00000067048
chr11	4140470	4140470	+	8.06e-06	0.000137837	28.173	-28952	ENSBTAT00000067048
chr11	4922537	4922537	+	2.67e-05	0.000358518	-28.1532	-240665	ENSBTAT00000067184
chr11	4922549	4922549	+	1.29e-12	1.71e-10	-41.8919	-240677	ENSBTAT00000067184
chr11	5864446	5864446	-	5.96e-19	1.81e-16	-47.795	-8477	ENSBTAT00000026257
chr11	6049542	6049542	-	1.75e-06	3.97e-05	-28.9474	69797	ENSBTAT00000036694
chr11	7386772	7386772	-	4.36e-05	0.000526052	-27.0531	51236	ENSBTAT00000002235
chr11	7386798	7386798	-	4.8e-06	9.05e-05	-31.401	51262	ENSBTAT00000002235
chr11	7411057	7411057	+	3.82e-07	1.13e-05	-35.304	31822	ENSBTAT00000002247
chr11	9233445	9233445	-	2.13e-05	0.000298868	-25.6458	9546	ENSBTAT00000074055
chr11	9300442	9300442	-	5.46e-05	0.000630201	32.8029	15647	ENSBTAT00000001440
chr11	9300493	9300493	-	0.00130223	0.00706588	25.859	15596	ENSBTAT00000001440
chr11	9972741	9972741	+	5.71e-05	0.000653149	28.3569	-12569	ENSBTAT00000078083
chr11	9972856	9972856	+	2.98e-06	6.16e-05	38.9397	-12684	ENSBTAT00000078083
chr11	9972870	9972870	+	0.000789514	0.00484709	28.316	-12698	ENSBTAT00000078083
chr11	10194653	10194653	-	2.49e-07	7.84e-06	-44.7293	5944	ENSBTAT00000076426
chr11	10256462	10256462	-	0.00049114	0.00338915	26.6396	5252	ENSBTAT00000072514
chr11	10726501	10726501	-	1.41e-05	0.000214623	-35.0105	3914	ENSBTAT00000047239
chr11	12911443	12911443	-	8.13e-08	3.04e-06	-26.1905	-146656	ENSBTAT00000071753
chr11	13016213	13016213	-	1.84e-06	4.12e-05	-33.3333	107196	ENSBTAT00000084000
chr11	13111525	13111525	-	0.000373459	0.00276098	27.4397	11884	ENSBTAT00000084000
chr11	13111539	13111539	+	1.38e-05	0.000210773	37.1371	11870	ENSBTAT00000084000
chr11	13492710	13492710	+	5.89e-05	0.000668818	32.0537	-12310	ENSBTAT00000014039
chr11	13492769	13492769	+	1.58e-09	1.01e-07	-40.5672	-12369	ENSBTAT00000014039
chr11	15540080	15540080	+	3.32e-06	6.72e-05	-38.4259	-58072	ENSBTAT00000062659
chr11	18860236	18860236	+	0.000103393	0.00103508	31.6269	46872	ENSBTAT00000083246
chr11	25572320	25572320	-	7.42e-07	1.95e-05	25.3165	-61536	ENSBTAT00000004621
chr11	25633541	25633541	+	9.82e-08	3.57e-06	-46.9591	-122757	ENSBTAT00000004621
chr11	27197545	27197545	-	2.18e-10	1.75e-08	28.8136	-159201	ENSBTAT00000071964
chr11	27197552	27197552	-	1.32e-08	6.38e-07	31.2667	-159194	ENSBTAT00000071964
chr11	27197561	27197561	-	9.28e-06	0.000154106	26.063	-159185	ENSBTAT00000071964
chr11	27197601	27197601	-	3.1e-09	1.83e-07	25.4237	-159145	ENSBTAT00000071964
chr11	28576691	28576691	+	1.2e-07	4.2e-06	-26.9231	-158308	ENSBTAT00000004836
chr11	32484488	32484488	-	5.91e-11	5.47e-09	-44.7062	-141068	ENSBTAT00000064537
chr11	44759422	44759422	+	6.16e-10	4.38e-08	-29.1667	-13052	ENSBTAT00000014566
chr11	45771852	45771852	+	1.87e-09	1.18e-07	40.3492	-6711	ENSBTAT00000061965
chr11	46219256	46219256	-	2.78e-06	5.83e-05	30.9022	10063	ENSBTAT00000018815
chr11	46219264	46219264	-	1.25e-08	6.12e-07	31.8781	10071	ENSBTAT00000018815
chr11	46219289	46219289	-	0.00044002	0.00312219	28.3342	10096	ENSBTAT00000018815
chr11	46219298	46219298	-	0.00049629	0.00341662	28.4027	10105	ENSBTAT00000018815
chr11	48187772	48187772	+	0.00155685	0.00807441	-27.7865	8276	ENSBTAT00000028174
chr11	48390320	48390320	+	4.13e-07	1.2e-05	-36.8894	43812	ENSBTAT00000018069
chr11	48691866	48691866	-	3.58e-09	2.07e-07	36.1702	18050	ENSBTAT00000084752
chr11	50315622	50315622	-	3.11e-08	1.35e-06	-27.5	130627	ENSBTAT00000073495
chr11	61478482	61478482	+	0.000160212	0.00145023	29.9301	-65181	ENSBTAT00000086736
chr11	61478483	61478483	-	6.56e-06	0.000116627	32.5741	-65180	ENSBTAT00000086736
chr11	61479050	61479050	-	1.02e-08	5.11e-07	-43.6177	-64613	ENSBTAT00000086736
chr11	62761290	62761290	-	7.29e-08	2.77e-06	-28.5544	-19059	ENSBTAT00000082514
chr11	69239516	69239516	-	9.81e-24	4.11e-21	-78.621	171008	ENSBTAT00000044473
chr11	71146351	71146351	-	2.89e-10	2.26e-08	-46.8789	76565	ENSBTAT00000024845
chr11	72325895	72325895	-	2.85e-10	2.23e-08	-42.1875	1007	ENSBTAT00000024316
chr11	72326927	72326927	+	2.85e-05	0.000377288	31.3857	2039	ENSBTAT00000024316
chr11	72758810	72758810	+	1.44e-06	3.37e-05	-27.5862	13021	ENSBTAT00000024720
chr11	72758823	72758823	+	1.44e-06	3.37e-05	-27.5862	13008	ENSBTAT00000024720
chr11	72760182	72760182	+	1.05e-05	0.000169984	26.0552	11649	ENSBTAT00000024720
chr11	72858713	72858713	+	4.86e-08	1.97e-06	-45.2778	20956	ENSBTAT00000075452
chr11	72869217	72869217	+	8.84e-06	0.000148246	33.2579	10452	ENSBTAT00000075452
chr11	72991229	72991229	+	1.68e-05	0.000246824	25.4902	11093	ENSBTAT00000044082
chr11	73899844	73899844	+	9.71e-06	0.000159709	37.3257	57944	ENSBTAT00000072086
chr11	74020451	74020451	-	7.45e-08	2.82e-06	-40.5351	22459	ENSBTAT00000070871
chr11	74182285	74182285	+	1.17e-05	0.000185628	26.4646	40564	ENSBTAT00000074603
chr11	74289318	74289318	+	1.75e-13	2.76e-11	-40.4504	10342	ENSBTAT00000079281
chr11	78810397	78810397	-	0.000553466	0.00371214	-25.4487	-6006	ENSBTAT00000069424
chr11	78810488	78810488	-	9.24e-05	0.000948011	-28.7051	-6097	ENSBTAT00000069424
chr11	78810532	78810532	-	0.000381625	0.00280471	-26.6538	-6141	ENSBTAT00000069424
chr11	81841360	81841360	+	9.18e-14	1.52e-11	-46.4993	15319	ENSBTAT00000070326
chr11	82807387	82807387	-	0.000137181	0.00128575	-32.3704	17338	ENSBTAT00000062783
chr11	86111445	86111445	-	0.000260672	0.00210322	-28.4341	40808	ENSBTAT00000070606
chr11	87008001	87008001	+	4.69e-05	0.000558165	28.5637	27442	ENSBTAT00000068432
chr11	88015021	88015021	-	1.71e-05	0.000250841	28.5535	1190	ENSBTAT00000072567
chr11	88021454	88021454	-	0.00103781	0.00595424	26.1632	7623	ENSBTAT00000072567
chr11	88042551	88042551	-	5.79e-25	2.63e-22	-81.3156	28720	ENSBTAT00000072567
chr11	88090822	88090822	+	1.56e-12	2.03e-10	46.8672	76991	ENSBTAT00000072567
chr11	90043231	90043231	+	4.02e-05	0.000493393	29.1712	13061	ENSBTAT00000021373
chr11	90043232	90043232	-	5.96e-08	2.34e-06	30.1535	13060	ENSBTAT00000021373
chr11	90043278	90043278	+	3.66e-06	7.27e-05	36.7928	13014	ENSBTAT00000021373
chr11	90043279	90043279	-	1.84e-06	4.12e-05	30.6689	13013	ENSBTAT00000021373
chr11	92508077	92508077	+	4.09e-06	7.95e-05	26.7543	-4307	ENSBTAT00000032823
chr11	92580126	92580126	+	3.02e-10	2.34e-08	32.3757	31610	ENSBTAT00000082513
chr11	92617395	92617395	+	2.05e-06	4.51e-05	39.5639	-19578	ENSBTAT00000085808
chr11	92617401	92617401	+	1.54e-07	5.22e-06	43.3022	-19572	ENSBTAT00000085808
chr11	92617433	92617433	+	1.8e-11	1.88e-09	47.3337	-19540	ENSBTAT00000085808
chr11	92617438	92617438	+	6.18e-10	4.39e-08	48.7264	-19535	ENSBTAT00000085808
chr11	92646484	92646484	-	7.85e-05	0.000836475	28.2531	-7115	ENSBTAT00000077193
chr11	95129174	95129174	+	1.23e-06	2.96e-05	25.6757	4079	ENSBTAT00000014582
chr11	95129177	95129177	+	0.000343763	0.00259404	26.0442	4082	ENSBTAT00000014582
chr11	95535828	95535828	+	1.68e-05	0.00024716	25.8913	2908	ENSBTAT00000011869
chr11	95874723	95874723	-	2.32e-13	3.57e-11	57.5791	14973	ENSBTAT00000020318
chr11	95874738	95874738	-	3.69e-06	7.31e-05	34.7854	14988	ENSBTAT00000020318
chr11	95874747	95874747	-	2.47e-12	3.08e-10	55.0135	14997	ENSBTAT00000020318
chr11	95874779	95874779	-	4.22e-20	1.42e-17	69.8559	15029	ENSBTAT00000020318
chr11	97222063	97222063	-	3.98e-08	1.66e-06	-36.8354	-16078	ENSBTAT00000061748
chr11	97222091	97222091	-	9.54e-08	3.48e-06	-35.5696	-16106	ENSBTAT00000061748
chr11	97303021	97303021	-	0.000137475	0.00128791	-25.6762	-15096	ENSBTAT00000072419
chr11	97406182	97406182	+	5.6e-05	0.000643571	32.6118	6260	ENSBTAT00000072381
chr11	97406256	97406256	+	0.000157684	0.00143261	28.7647	6334	ENSBTAT00000072381
chr11	97410172	97410172	-	0.00020611	0.0017618	27.0511	10250	ENSBTAT00000072381
chr11	97459032	97459032	+	0.000769778	0.00475493	25.9124	59110	ENSBTAT00000072381
chr11	97467868	97467868	-	2.77e-05	0.000368785	31.5513	67946	ENSBTAT00000072381
chr11	97467885	97467885	-	0.00159726	0.00822597	25.7865	67963	ENSBTAT00000072381
chr11	97467925	97467925	-	1.83e-05	0.000264999	35.0127	68003	ENSBTAT00000072381
chr11	97872488	97872488	-	4.82e-07	1.36e-05	40.6567	-14131	ENSBTAT00000085282
chr11	98224889	98224889	+	8.4e-05	0.000881083	-30.5539	40961	ENSBTAT00000017067
chr11	98403845	98403845	-	1.79e-08	8.32e-07	32.0755	7592	ENSBTAT00000071840
chr11	98404662	98404662	+	2.11e-06	4.62e-05	-26.1164	8409	ENSBTAT00000071840
chr11	98426232	98426232	-	2.11e-05	0.000296501	34.1519	-10448	ENSBTAT00000017963
chr11	98450405	98450405	-	2.67e-05	0.00035848	30.8652	4513	ENSBTAT00000020433
chr11	98450410	98450410	-	3.44e-09	2e-07	39.7388	4508	ENSBTAT00000020433
chr11	98450419	98450419	-	4.15e-21	1.49e-18	67.7472	4499	ENSBTAT00000020433
chr11	98636609	98636609	+	5.69e-09	3.1e-07	-37.7323	7231	ENSBTAT00000032754
chr11	98636613	98636613	+	6.59e-08	2.55e-06	-35.5477	7227	ENSBTAT00000032754
chr11	98743145	98743145	+	0.00109904	0.00621935	-27.1183	4530	ENSBTAT00000015802
chr11	98825437	98825437	-	1.48e-05	0.000223499	-43.2234	2759	ENSBTAT00000068013
chr11	98873652	98873652	+	5.4e-08	2.15e-06	39.7899	9580	ENSBTAT00000084496
chr11	98873669	98873669	+	6.59e-05	0.00073007	29.1597	9563	ENSBTAT00000084496
chr11	98873684	98873684	+	6.65e-05	0.000735247	28.8095	9548	ENSBTAT00000084496
chr11	98873693	98873693	+	5.87e-12	6.78e-10	51.4286	9539	ENSBTAT00000084496
chr11	99116211	99116211	-	1.2e-22	4.69e-20	-36.5976	4833	ENSBTAT00000078905
chr11	99357025	99357025	+	0.0012525	0.00686301	-26.8398	5513	ENSBTAT00000050592
chr11	99438117	99438117	-	2.2e-05	0.000306687	-25.7374	6732	ENSBTAT00000077279
chr11	100109820	100109820	+	1.51e-06	3.52e-05	30.0505	4815	ENSBTAT00000076676
chr11	100454088	100454088	+	3.03e-12	3.71e-10	57.8846	-36384	ENSBTAT00000011496
chr11	100454111	100454111	+	2.96e-13	4.46e-11	62.5962	-36361	ENSBTAT00000011496
chr11	100454127	100454127	+	7.12e-13	9.94e-11	59.9679	-36345	ENSBTAT00000011496
chr11	100454130	100454130	+	1.23e-11	1.33e-09	55.8013	-36342	ENSBTAT00000011496
chr11	100454144	100454144	+	4.04e-08	1.69e-06	50.2885	-36328	ENSBTAT00000011496
chr11	100454150	100454150	+	2.06e-14	3.74e-12	56.25	-36322	ENSBTAT00000011496
chr11	100454160	100454160	+	4.98e-11	4.69e-09	57.4359	-36312	ENSBTAT00000011496
chr11	100506693	100506693	-	2.29e-17	6.02e-15	-53.3611	16223	ENSBTAT00000011496
chr11	100525570	100525570	+	0.000233064	0.00193117	25.9654	35100	ENSBTAT00000011496
chr11	101338963	101338963	+	0.00035727	0.00267006	-26.5805	15564	ENSBTAT00000029190
chr11	101793886	101793886	-	2.61e-13	3.97e-11	50.1792	14813	ENSBTAT00000066818
chr11	102268039	102268039	+	0.000197381	0.00170228	28.3274	12425	ENSBTAT00000074537
chr11	102280801	102280801	-	6.15e-07	1.67e-05	-31.1756	25187	ENSBTAT00000074537
chr11	102280877	102280877	+	0.00012632	0.00120786	26.425	25263	ENSBTAT00000074537
chr11	102294386	102294386	-	1.56e-06	3.6e-05	-35.4826	38772	ENSBTAT00000074537
chr11	102356235	102356235	-	3.36e-08	1.44e-06	29.1139	69334	ENSBTAT00000042924
chr11	102591361	102591361	-	4.42e-12	5.25e-10	-45.9626	-57050	ENSBTAT00000032657
chr11	102691077	102691077	+	3.17e-06	6.48e-05	-32.1267	42116	ENSBTAT00000042916
chr11	102691081	102691081	+	1.07e-09	7.15e-08	-49.0498	42112	ENSBTAT00000042916
chr11	102909721	102909721	+	3.23e-05	0.000416346	-25.0765	1611	ENSBTAT00000005345
chr11	102932005	102932005	+	0.000303664	0.00236224	-27.1062	20636	ENSBTAT00000069693
chr11	103232775	103232775	+	2.24e-05	0.000311245	-31.8053	1425	ENSBTAT00000076720
chr11	103262005	103262005	+	0.000165883	0.00149001	-34.9474	5828	ENSBTAT00000069549
chr11	103262010	103262010	+	1.24e-05	0.000193289	-40.9474	5833	ENSBTAT00000069549
chr11	103262077	103262077	+	0.000127722	0.00121794	-36.6667	5900	ENSBTAT00000069549
chr11	103356094	103356094	+	7.6e-07	1.99e-05	25.7143	9618	ENSBTAT00000084005
chr11	103360005	103360005	-	8.9e-13	1.22e-10	-68.5772	13529	ENSBTAT00000084005
chr11	103360019	103360019	-	3.14e-12	3.84e-10	-66.9106	13543	ENSBTAT00000084005
chr11	103360036	103360036	-	0.000642434	0.00415503	-34.187	13560	ENSBTAT00000084005
chr11	103360128	103360128	-	0.000329059	0.00250984	-35.6098	13652	ENSBTAT00000084005
chr11	103397339	103397339	+	4.33e-07	1.25e-05	-25.7732	40256	ENSBTAT00000007892
chr11	103538776	103538776	-	4.36e-07	1.25e-05	-32.2581	19699	ENSBTAT00000027302
chr11	103548698	103548698	-	5.91e-05	0.000671182	-29.7502	9777	ENSBTAT00000027302
chr11	103560352	103560352	-	5.28e-06	9.77e-05	25.6547	-1879	ENSBTAT00000027302
chr11	103684567	103684567	+	3.85e-05	0.000477707	28.7179	3354	ENSBTAT00000055580
chr11	103699511	103699511	+	0.000422101	0.0030272	-30.6582	-11592	ENSBTAT00000055580
chr11	103707967	103707967	+	9.53e-05	0.000971345	-30.5449	8265	ENSBTAT00000042859
chr11	103811761	103811761	-	7.57e-07	1.99e-05	-33.629	13061	ENSBTAT00000017114
chr11	103843322	103843322	+	3.76e-06	7.42e-05	-36.9444	11909	ENSBTAT00000000060
chr11	103882358	103882358	+	6.44e-08	2.49e-06	-37.7578	3773	ENSBTAT00000001784
chr11	104204940	104204940	+	0.00035747	0.00267101	29.5416	-7065	ENSBTAT00000081124
chr11	104269597	104269597	+	1.99e-10	1.62e-08	-29.78	2789	ENSBTAT00000042893
chr11	104297718	104297718	+	7.73e-06	0.000133198	25.1741	12096	ENSBTAT00000005418
chr11	104468766	104468766	+	2.19e-06	4.77e-05	-29.4118	12100	ENSBTAT00000081603
chr11	104470734	104470734	-	7.52e-05	0.000808677	-31.6228	10132	ENSBTAT00000081603
chr11	104472974	104472974	+	1.9e-09	1.19e-07	-32.7869	7892	ENSBTAT00000081603
chr11	104668556	104668556	+	7.66e-05	0.000820821	-26.1672	71499	ENSBTAT00000005932
chr11	104671644	104671644	+	1e-05	0.000164078	-32.7376	68411	ENSBTAT00000005932
chr11	104684657	104684657	+	2.07e-09	1.29e-07	42.0068	55398	ENSBTAT00000005932
chr11	104692419	104692419	-	7.25e-09	3.82e-07	-36.9892	47636	ENSBTAT00000005932
chr11	104706889	104706889	+	4.13e-05	0.000504072	-29.6569	33166	ENSBTAT00000005932
chr11	104721325	104721325	-	7.26e-06	0.000126492	-25.8621	18730	ENSBTAT00000005932
chr11	104750709	104750709	-	0.000300488	0.0023439	31.8249	-10656	ENSBTAT00000005932
chr11	104750753	104750753	-	0.00127163	0.00694246	27.4706	-10700	ENSBTAT00000005932
chr11	104807195	104807195	+	7.14e-05	0.00077785	-33.5506	-29220	ENSBTAT00000067212
chr11	104807202	104807202	+	0.000176499	0.00156285	-26.1408	-29227	ENSBTAT00000067212
chr11	104811652	104811652	+	6.32e-06	0.00011313	28.8702	26453	ENSBTAT00000013992
chr11	104811665	104811665	+	1.9e-07	6.19e-06	29.441	26440	ENSBTAT00000013992
chr11	105043414	105043414	+	0.000396725	0.00288973	-25.9127	21733	ENSBTAT00000023729
chr11	105064015	105064015	-	0.000798993	0.00488875	26.113	-22945	ENSBTAT00000071822
chr11	105064017	105064017	-	8.15e-05	0.000861537	29.707	-22943	ENSBTAT00000071822
chr11	105064037	105064037	-	8.26e-08	3.08e-06	40.5051	-22923	ENSBTAT00000071822
chr11	105308576	105308576	+	2.73e-07	8.47e-06	-25.4545	40489	ENSBTAT00000063052
chr11	105868154	105868154	-	2.27e-07	7.22e-06	33.7363	1827	ENSBTAT00000079707
chr11	105868264	105868264	-	0.000479934	0.00333142	-28.0864	1717	ENSBTAT00000079707
chr11	105915593	105915593	-	0.000429519	0.0030641	29.7009	6444	ENSBTAT00000075838
chr11	105919837	105919837	-	3.37e-05	0.000430079	-25.1927	10688	ENSBTAT00000075838
chr11	105964424	105964424	+	2e-18	5.81e-16	-70.4088	3358	ENSBTAT00000013869
chr11	105964428	105964428	+	1.57e-11	1.67e-09	-44.8194	3362	ENSBTAT00000013869
chr11	105964431	105964431	+	7.37e-14	1.23e-11	-60.4646	3365	ENSBTAT00000013869
chr11	105964436	105964436	+	5.84e-17	1.47e-14	-67.8176	3370	ENSBTAT00000013869
chr11	105964441	105964441	+	5.01e-07	1.41e-05	-41.4749	3375	ENSBTAT00000013869
chr11	105964451	105964451	+	3.94e-16	8.98e-14	-63.3205	3385	ENSBTAT00000013869
chr11	105964457	105964457	+	1.09e-16	2.66e-14	-66.3043	3391	ENSBTAT00000013869
chr11	105964463	105964463	+	1.09e-10	9.44e-09	-53.1969	3397	ENSBTAT00000013869
chr11	105964506	105964506	+	3.42e-07	1.03e-05	-39.8977	3440	ENSBTAT00000013869
chr11	105964509	105964509	+	2.83e-05	0.000374539	-31.0529	3443	ENSBTAT00000013869
chr11	105964520	105964520	+	0.00031036	0.00240196	-26.6624	3454	ENSBTAT00000013869
chr11	105973462	105973462	+	8.78e-07	2.24e-05	31.4723	10812	ENSBTAT00000013887
chr11	106023961	106023961	+	1.8e-10	1.48e-08	-33.7079	2048	ENSBTAT00000020065
chr11	106078831	106078831	-	4.05e-11	3.9e-09	49.2063	1254	ENSBTAT00000065575
chr11	106181834	106181834	-	1.52e-05	0.000228376	32.1646	-9100	ENSBTAT00000071962
chr11	106183998	106183998	-	2.44e-11	2.46e-09	-40	-6936	ENSBTAT00000071962
chr11	106272716	106272716	-	5.49e-11	5.13e-09	50.5291	-5204	ENSBTAT00000032623
chr11	106339632	106339632	+	1.99e-05	0.000283424	31.39	-13045	ENSBTAT00000064804
chr11	106340314	106340314	+	1.24e-05	0.000194368	35.387	-13727	ENSBTAT00000064804
chr11	106340352	106340352	+	9.36e-06	0.00015527	42.5106	-13765	ENSBTAT00000064804
chr11	106340355	106340355	+	5.73e-07	1.57e-05	41.2784	-13768	ENSBTAT00000064804
chr11	106341161	106341161	+	0.000823316	0.00500045	25.8995	-14574	ENSBTAT00000064804
chr11	106341172	106341172	+	6.59e-05	0.000730798	28.9549	-14585	ENSBTAT00000064804
chr11	106341181	106341181	+	8.42e-08	3.12e-06	40.9338	-14594	ENSBTAT00000064804
chr11	106357653	106357653	-	0.00038015	0.00279716	27.234	26006	ENSBTAT00000032625
chr11	106491921	106491921	+	1.44e-05	0.000218622	-28.5477	25654	ENSBTAT00000068311
chr11	106499267	106499267	+	4.81e-07	1.36e-05	-32.4051	18308	ENSBTAT00000068311
chr11	106571182	106571182	+	0.000347482	0.00261417	-26.4528	3589	ENSBTAT00000077315
chr11	106580293	106580293	-	2.52e-14	4.53e-12	38.5061	1395	ENSBTAT00000078972
chr11	106580350	106580350	-	3.05e-10	2.36e-08	39.3443	1452	ENSBTAT00000078972
chr11	106580368	106580368	-	3.48e-13	5.19e-11	54.1248	1470	ENSBTAT00000078972
chr11	106580370	106580370	-	1.31e-09	8.58e-08	44.3152	1472	ENSBTAT00000078972
chr11	106580377	106580377	-	5.3e-09	2.92e-07	39.3707	1479	ENSBTAT00000078972
chr11	106581072	106581072	+	4.21e-07	1.22e-05	-32.8602	2174	ENSBTAT00000078972
chr11	106625317	106625317	+	9.24e-08	3.38e-06	32.4715	2104	ENSBTAT00000077802
chr11	106625324	106625324	-	0.000928307	0.00547667	-26.8966	2111	ENSBTAT00000077802
chr11	106665530	106665530	-	3.78e-09	2.17e-07	-33.8028	42317	ENSBTAT00000077802
chr11	106669413	106669413	-	1.93e-06	4.31e-05	39.4209	46200	ENSBTAT00000077802
chr11	106813910	106813910	+	2.77e-05	0.000368403	-25.5758	90202	ENSBTAT00000067751
chr11	106831242	106831242	+	1.26e-09	8.27e-08	43.3333	107534	ENSBTAT00000067751
chr11	106831244	106831244	+	8.27e-06	0.000140535	29.9248	107536	ENSBTAT00000067751
chr11	106840947	106840947	+	6.84e-10	4.81e-08	-52.7719	117239	ENSBTAT00000067751
chr11	106890923	106890923	-	0.000129815	0.00123238	-29.1486	-77235	ENSBTAT00000056246
chr11	106910054	106910054	+	1.39e-08	6.69e-07	28.0488	-58104	ENSBTAT00000056246
chr12	11365655	11365655	+	5.66e-06	0.000103456	-38.7993	-29564	ENSBTAT00000011412
chr12	11365661	11365661	+	0.000145597	0.00134749	-32.5717	-29570	ENSBTAT00000011412
chr12	11365679	11365679	+	5.3e-05	0.000615082	-34.6326	-29588	ENSBTAT00000011412
chr12	11365704	11365704	+	1.23e-05	0.00019301	-37.4104	-29613	ENSBTAT00000011412
chr12	11365714	11365714	+	0.000104847	0.00104613	-33.2437	-29623	ENSBTAT00000011412
chr12	11365716	11365716	+	0.000104847	0.00104613	-33.2437	-29625	ENSBTAT00000011412
chr12	11365731	11365731	+	0.00032774	0.00250243	-30.7348	-29640	ENSBTAT00000011412
chr12	11767924	11767924	+	0.00011525	0.00112526	31.297	173399	ENSBTAT00000049347
chr12	11767970	11767970	-	1.42e-05	0.000215615	35.2296	173445	ENSBTAT00000049347
chr12	13565175	13565175	+	0.000659282	0.00423722	-25.3648	117575	ENSBTAT00000016503
chr12	13565176	13565176	-	1.12e-06	2.74e-05	32.5164	117574	ENSBTAT00000016503
chr12	15881405	15881405	-	0.00171904	0.00868904	-27.7061	35945	ENSBTAT00000071888
chr12	16400647	16400647	-	5.93e-11	5.48e-09	-49.8608	-5636	ENSBTAT00000080654
chr12	16400667	16400667	-	1.02e-09	6.87e-08	-46.5641	-5656	ENSBTAT00000080654
chr12	16400739	16400739	-	7.67e-15	1.47e-12	-58.4176	-5728	ENSBTAT00000080654
chr12	16671845	16671845	-	2.02e-09	1.26e-07	-55.3885	67740	ENSBTAT00000078636
chr12	16671982	16671982	-	2.04e-11	2.1e-09	-60.6516	67603	ENSBTAT00000078636
chr12	16672008	16672008	-	5.42e-12	6.31e-10	-61.9674	67577	ENSBTAT00000078636
chr12	18953814	18953814	-	3.8e-06	7.49e-05	-41.6667	30718	ENSBTAT00000037908
chr12	18953829	18953829	-	7.46e-05	0.000804257	-26.1218	30703	ENSBTAT00000037908
chr12	18953834	18953834	-	0.000111483	0.00109692	-28.5256	30698	ENSBTAT00000037908
chr12	18955293	18955293	+	0.000514406	0.00351119	26.3514	29239	ENSBTAT00000037908
chr12	20788521	20788521	-	1.14e-08	5.65e-07	-36.9428	4204	ENSBTAT00000070909
chr12	20788543	20788543	-	1.98e-12	2.52e-10	-42.8571	4226	ENSBTAT00000070909
chr12	21844325	21844325	+	3.09e-09	1.82e-07	30.1308	4440	ENSBTAT00000048428
chr12	21844350	21844350	-	1.45e-07	4.94e-06	34.0109	4465	ENSBTAT00000048428
chr12	21844352	21844352	-	1.26e-06	3.03e-05	33.9078	4467	ENSBTAT00000048428
chr12	21844376	21844376	-	3.27e-07	9.86e-06	36.8987	4491	ENSBTAT00000048428
chr12	21844385	21844385	+	1.87e-07	6.12e-06	27.9477	4500	ENSBTAT00000048428
chr12	21844386	21844386	-	4.37e-05	0.000527387	27.7023	4501	ENSBTAT00000048428
chr12	21844397	21844397	-	4.77e-06	9e-05	30.3339	4512	ENSBTAT00000048428
chr12	21844399	21844399	-	3.75e-06	7.41e-05	34.6208	4514	ENSBTAT00000048428
chr12	21844405	21844405	+	2.75e-07	8.52e-06	27.2535	4520	ENSBTAT00000048428
chr12	21844408	21844408	+	1.28e-08	6.21e-07	29.4064	4523	ENSBTAT00000048428
chr12	21844409	21844409	-	5.55e-05	0.000639168	26.0328	4524	ENSBTAT00000048428
chr12	21844415	21844415	+	9.26e-07	2.34e-05	25.8451	4530	ENSBTAT00000048428
chr12	21844416	21844416	-	1.63e-07	5.47e-06	35.7102	4531	ENSBTAT00000048428
chr12	21844418	21844418	-	2.03e-05	0.000288152	29.6123	4533	ENSBTAT00000048428
chr12	22447650	22447650	+	2.62e-05	0.00035322	26.6701	2022	ENSBTAT00000077290
chr12	23433578	23433578	+	1.62e-08	7.62e-07	-31.3592	15600	ENSBTAT00000022647
chr12	23988687	23988687	-	1.7e-09	1.08e-07	32.1429	22829	ENSBTAT00000074417
chr12	24032118	24032118	-	4.64e-06	8.8e-05	-27.6923	66260	ENSBTAT00000074417
chr12	24788548	24788548	-	1.28e-07	4.45e-06	-28.5714	16679	ENSBTAT00000009982
chr12	25774820	25774820	+	0.000283389	0.00224086	-27.399	166529	ENSBTAT00000061628
chr12	25997457	25997457	+	1.18e-11	1.28e-09	46.8889	20555	ENSBTAT00000016355
chr12	25997516	25997516	+	5.59e-10	4.02e-08	47.4638	20614	ENSBTAT00000016355
chr12	25997524	25997524	+	2.55e-13	3.9e-11	48.1014	20622	ENSBTAT00000016355
chr12	25997532	25997532	+	1.33e-12	1.74e-10	46.7742	20630	ENSBTAT00000016355
chr12	25997544	25997544	+	2.85e-07	8.78e-06	34.123	20642	ENSBTAT00000016355
chr12	25997546	25997546	+	2.51e-12	3.13e-10	45.9929	20644	ENSBTAT00000016355
chr12	25999700	25999700	-	3.73e-09	2.14e-07	31.3253	22798	ENSBTAT00000016355
chr12	25999703	25999703	-	1.75e-07	5.8e-06	25.3012	22801	ENSBTAT00000016355
chr12	25999713	25999713	-	3.73e-09	2.14e-07	31.3253	22811	ENSBTAT00000016355
chr12	25999738	25999738	-	1.69e-09	1.07e-07	32.5301	22836	ENSBTAT00000016355
chr12	25999742	25999742	-	1.47e-10	1.24e-08	36.1446	22840	ENSBTAT00000016355
chr12	25999812	25999812	-	1.78e-08	8.29e-07	28.9157	22910	ENSBTAT00000016355
chr12	25999820	25999820	-	8.23e-08	3.07e-06	26.506	22918	ENSBTAT00000016355
chr12	25999831	25999831	+	1.12e-11	1.22e-09	26.1538	22929	ENSBTAT00000016355
chr12	25999855	25999855	+	1.59e-15	3.38e-13	34.6154	22953	ENSBTAT00000016355
chr12	28969374	28969374	-	8.7e-06	0.000146375	34.0559	27901	ENSBTAT00000035734
chr12	30980927	30980927	+	0.000229354	0.00190744	-28.6947	46824	ENSBTAT00000019060
chr12	31779824	31779824	+	3.91e-19	1.2e-16	41.4052	17285	ENSBTAT00000062316
chr12	31779852	31779852	+	6.39e-19	1.93e-16	40.7557	17257	ENSBTAT00000062316
chr12	32348427	32348427	-	5.04e-05	0.000591284	32.9762	25513	ENSBTAT00000020741
chr12	32355604	32355604	+	2.58e-05	0.000348255	42.629	32690	ENSBTAT00000020741
chr12	32355606	32355606	+	0.00116974	0.00652	28.7469	32692	ENSBTAT00000020741
chr12	32358896	32358896	-	2.89e-05	0.000381087	28.0983	35982	ENSBTAT00000020741
chr12	32927245	32927245	-	0.000166502	0.00149401	33.879	25621	ENSBTAT00000062621
chr12	32927267	32927267	-	1.22e-06	2.95e-05	42.8968	25643	ENSBTAT00000062621
chr12	32927285	32927285	-	0.000853085	0.00514182	29.3008	25661	ENSBTAT00000062621
chr12	32937549	32937549	+	3.23e-08	1.39e-06	45.0342	24136	ENSBTAT00000019468
chr12	33132684	33132684	+	1.39e-05	0.000212744	30.9343	20994	ENSBTAT00000022252
chr12	33132723	33132723	+	3.21e-06	6.54e-05	31.6077	20955	ENSBTAT00000022252
chr12	33417984	33417984	+	1.99e-05	0.000283242	26.2152	-9616	ENSBTAT00000021450
chr12	33546431	33546431	-	5.11e-07	1.43e-05	-27.3973	-138063	ENSBTAT00000021450
chr12	33579746	33579746	-	9.81e-05	0.000992313	33.0808	153437	ENSBTAT00000059222
chr12	33579775	33579775	-	0.00038535	0.00282683	28.4091	153408	ENSBTAT00000059222
chr12	33610091	33610091	+	1.02e-09	6.89e-08	-27.381	123092	ENSBTAT00000059222
chr12	33793107	33793107	-	7.93e-06	0.000136085	-39.5928	15124	ENSBTAT00000026022
chr12	34230225	34230225	+	0.000650586	0.00419591	-31.4645	-36326	ENSBTAT00000066691
chr12	34497257	34497257	-	3.99e-05	0.00049053	25.9978	3586	ENSBTAT00000072286
chr12	34497302	34497302	-	6.1e-08	2.39e-06	33.63	3541	ENSBTAT00000072286
chr12	34508094	34508094	-	0.000137768	0.00128998	29.4355	1253	ENSBTAT00000024355
chr12	34604070	34604070	+	1.4e-24	6.2e-22	-57.6137	15836	ENSBTAT00000081475
chr12	34604071	34604071	-	1.14e-08	5.65e-07	-48.4371	15837	ENSBTAT00000081475
chr12	34656304	34656304	+	0.000128196	0.00122119	-30.1596	28383	ENSBTAT00000074425
chr12	35728090	35728090	-	2.2e-07	7.03e-06	-38.4615	8972	ENSBTAT00000004832
chr12	36374295	36374295	+	1.65e-06	3.79e-05	33.7024	20987	ENSBTAT00000061268
chr12	36374298	36374298	+	8.31e-07	2.15e-05	35.9606	20984	ENSBTAT00000061268
chr12	36374325	36374325	+	2.84e-08	1.25e-06	31.1688	20957	ENSBTAT00000061268
chr12	36374340	36374340	+	0.000131286	0.00124292	32.2212	20942	ENSBTAT00000061268
chr12	78890026	78890026	-	6.24e-06	0.000111945	-31.5012	32317	ENSBTAT00000070449
chr12	82279715	82279715	+	2.75e-06	5.77e-05	-26.6865	9904	ENSBTAT00000035350
chr12	83054095	83054095	-	6.52e-06	0.000115941	33.871	1531	ENSBTAT00000053587
chr12	83054097	83054097	-	5.92e-07	1.62e-05	38.1884	1533	ENSBTAT00000053587
chr12	83054110	83054110	-	8.98e-07	2.29e-05	37.0968	1546	ENSBTAT00000053587
chr12	83054117	83054117	-	3.12e-07	9.49e-06	38.7097	1553	ENSBTAT00000053587
chr12	83054120	83054120	-	1.8e-08	8.38e-07	42.7419	1556	ENSBTAT00000053587
chr12	83054136	83054136	-	3.12e-07	9.49e-06	38.7097	1572	ENSBTAT00000053587
chr12	83054139	83054139	-	1.81e-07	5.96e-06	39.5161	1575	ENSBTAT00000053587
chr12	83054143	83054143	-	6.52e-06	0.000115941	33.871	1579	ENSBTAT00000053587
chr12	83054216	83054216	-	1.14e-12	1.52e-10	46.0884	1652	ENSBTAT00000053587
chr12	83054220	83054220	-	7.7e-13	1.07e-10	46.8027	1656	ENSBTAT00000053587
chr12	83054232	83054232	-	1.14e-12	1.52e-10	46.0884	1668	ENSBTAT00000053587
chr12	83054234	83054234	-	1.78e-13	2.81e-11	47.9403	1670	ENSBTAT00000053587
chr12	83054241	83054241	-	6.83e-12	7.78e-10	44.2366	1677	ENSBTAT00000053587
chr12	83054243	83054243	-	3.83e-11	3.7e-09	42.3847	1679	ENSBTAT00000053587
chr12	83054250	83054250	-	6.99e-09	3.7e-07	39.1844	1686	ENSBTAT00000053587
chr12	83054253	83054253	-	1.14e-12	1.52e-10	46.0884	1689	ENSBTAT00000053587
chr12	83054257	83054257	-	1.14e-12	1.52e-10	46.0884	1693	ENSBTAT00000053587
chr12	83054259	83054259	-	1.63e-11	1.72e-09	43.3107	1695	ENSBTAT00000053587
chr12	83054301	83054301	-	3.11e-05	0.000403283	28.8	1737	ENSBTAT00000053587
chr12	83103785	83103785	-	1.67e-06	3.83e-05	-26.7327	51221	ENSBTAT00000053587
chr12	83123159	83123159	+	0.000192172	0.00166849	-27.2794	70595	ENSBTAT00000053587
chr12	83123179	83123179	+	0.000104638	0.0010445	-26.5639	70615	ENSBTAT00000053587
chr12	87185900	87185900	-	2e-10	1.62e-08	-50.7383	10703	ENSBTAT00000077045
chr13	2442637	2442637	+	1.28e-06	3.07e-05	25.4717	41802	ENSBTAT00000082032
chr13	2442679	2442679	+	2.73e-07	8.46e-06	28.3019	41844	ENSBTAT00000082032
chr13	2443465	2443465	-	3.72e-06	7.35e-05	27.496	42630	ENSBTAT00000082032
chr13	10181587	10181587	+	0.00122241	0.0067401	-26.575	121306	ENSBTAT00000085750
chr13	11543880	11543880	-	9.41e-07	2.38e-05	28.2904	64266	ENSBTAT00000056087
chr13	12053406	12053406	+	2.33e-05	0.00032116	33.2219	9260	ENSBTAT00000011406
chr13	12056578	12056578	+	1.92e-06	4.28e-05	30.1482	6088	ENSBTAT00000011406
chr13	16001850	16001850	+	2.1e-05	0.000295723	36.5385	-66565	ENSBTAT00000071546
chr13	16001867	16001867	+	9.67e-06	0.000159201	32.0971	-66582	ENSBTAT00000071546
chr13	16001908	16001908	+	3.28e-11	3.21e-09	56.2729	-66623	ENSBTAT00000071546
chr13	16001910	16001910	+	0.000110215	0.0010873	32.7839	-66625	ENSBTAT00000071546
chr13	16002057	16002057	+	6.26e-09	3.37e-07	26.8571	-66772	ENSBTAT00000071546
chr13	16002584	16002584	+	9.1e-08	3.34e-06	30.4878	-67299	ENSBTAT00000071546
chr13	16005547	16005547	+	7.52e-07	1.97e-05	33.666	-70262	ENSBTAT00000071546
chr13	16005655	16005655	+	1.65e-14	3.05e-12	39.6825	-70370	ENSBTAT00000071546
chr13	16006137	16006137	+	6.04e-08	2.37e-06	28.3019	-70852	ENSBTAT00000071546
chr13	16008355	16008355	-	1.73e-08	8.07e-07	27.907	-73070	ENSBTAT00000071546
chr13	16011113	16011113	-	1.99e-06	4.41e-05	32.381	75291	ENSBTAT00000003674
chr13	16014261	16014261	-	5.68e-08	2.25e-06	40.6609	72143	ENSBTAT00000003674
chr13	16014273	16014273	-	1.79e-12	2.3e-10	59.4828	72131	ENSBTAT00000003674
chr13	16023143	16023143	+	6.6e-07	1.77e-05	29.031	63261	ENSBTAT00000003674
chr13	16023156	16023156	+	0.000164893	0.00148284	25.9185	63248	ENSBTAT00000003674
chr13	16023162	16023162	-	8.4e-11	7.46e-09	45.0388	63242	ENSBTAT00000003674
chr13	16024106	16024106	-	7.03e-06	0.000123239	-31.7274	62298	ENSBTAT00000003674
chr13	16364530	16364530	-	1.32e-11	1.42e-09	26.5625	11352	ENSBTAT00000081470
chr13	16485901	16485901	-	1e-06	2.5e-05	-30.5801	87860	ENSBTAT00000007770
chr13	17541048	17541048	-	2.49e-09	1.51e-07	33.3333	2905	ENSBTAT00000083836
chr13	23001184	23001184	-	2.8e-06	5.85e-05	26.7857	147315	ENSBTAT00000047358
chr13	23014795	23014795	+	1.79e-13	2.82e-11	53.5211	133704	ENSBTAT00000047358
chr13	23014806	23014806	+	8.32e-07	2.15e-05	38.0282	133693	ENSBTAT00000047358
chr13	23014824	23014824	+	3.97e-07	1.16e-05	35.2113	133675	ENSBTAT00000047358
chr13	23014853	23014853	-	1.49e-11	1.58e-09	45.2206	133646	ENSBTAT00000047358
chr13	23015401	23015401	+	1.49e-09	9.57e-08	31.1275	133098	ENSBTAT00000047358
chr13	23015412	23015412	-	3.69e-10	2.79e-08	31.5583	133087	ENSBTAT00000047358
chr13	23015434	23015434	+	5.72e-09	3.11e-07	29.4608	133065	ENSBTAT00000047358
chr13	23015435	23015435	-	1.09e-09	7.3e-08	28.4981	133064	ENSBTAT00000047358
chr13	23015437	23015437	+	1.49e-09	9.57e-08	31.1275	133062	ENSBTAT00000047358
chr13	23015438	23015438	-	2.22e-09	1.37e-07	29.7067	133061	ENSBTAT00000047358
chr13	23015445	23015445	+	5.72e-09	3.11e-07	29.4608	133054	ENSBTAT00000047358
chr13	23015458	23015458	+	3.55e-18	1.01e-15	52.7941	133041	ENSBTAT00000047358
chr13	23015459	23015459	-	2.9e-10	2.26e-08	38.2947	133040	ENSBTAT00000047358
chr13	23015466	23015466	+	6.96e-13	9.75e-11	44.8529	133033	ENSBTAT00000047358
chr13	23015467	23015467	-	4.35e-10	3.21e-08	26.8365	133032	ENSBTAT00000047358
chr13	23015472	23015472	+	4.61e-10	3.38e-08	40.2451	133027	ENSBTAT00000047358
chr13	23015473	23015473	-	7.14e-12	8.11e-10	39.3405	133026	ENSBTAT00000047358
chr13	23016847	23016847	+	6e-25	2.72e-22	75.0742	131652	ENSBTAT00000047358
chr13	23016852	23016852	+	6.82e-09	3.63e-07	42.354	131647	ENSBTAT00000047358
chr13	23016854	23016854	+	3.09e-16	7.11e-14	59.772	131645	ENSBTAT00000047358
chr13	23016862	23016862	+	4.32e-14	7.52e-12	56.8904	131637	ENSBTAT00000047358
chr13	23016876	23016876	+	4.54e-14	7.86e-12	53.855	131623	ENSBTAT00000047358
chr13	23016881	23016881	+	1.18e-12	1.56e-10	53.7654	131618	ENSBTAT00000047358
chr13	23016887	23016887	+	6.89e-09	3.66e-07	40.9452	131612	ENSBTAT00000047358
chr13	23016893	23016893	+	3.91e-05	0.000482988	31.7155	131606	ENSBTAT00000047358
chr13	23016912	23016912	+	4.5e-19	1.38e-16	58.3888	131587	ENSBTAT00000047358
chr13	23016925	23016925	+	1.4e-07	4.79e-06	37.6921	131574	ENSBTAT00000047358
chr13	23683649	23683649	+	2.59e-05	0.000349979	33.8551	-56883	ENSBTAT00000077441
chr13	23683652	23683652	+	0.00017891	0.00157936	29.1594	-56886	ENSBTAT00000077441
chr13	25039811	25039811	-	5.85e-05	0.000665166	-34.4247	-20493	ENSBTAT00000081936
chr13	25383386	25383386	+	9.83e-07	2.46e-05	-30.6612	120957	ENSBTAT00000085679
chr13	26609459	26609459	-	5.37e-06	9.9e-05	25.3435	-55964	ENSBTAT00000010598
chr13	28648568	28648568	-	0.000242158	0.00198722	-30.1111	31048	ENSBTAT00000010894
chr13	31409348	31409348	-	3.09e-10	2.39e-08	-33.3063	126249	ENSBTAT00000039417
chr13	32186427	32186427	-	8.7e-09	4.47e-07	-27.0588	1439	ENSBTAT00000085232
chr13	33484249	33484249	+	0.00131087	0.00710167	-25.9177	63100	ENSBTAT00000016846
chr13	33533649	33533649	+	3.69e-08	1.56e-06	32.6923	112500	ENSBTAT00000016846
chr13	35246787	35246787	-	0.00030501	0.00237021	-25.1917	13288	ENSBTAT00000005760
chr13	38514820	38514820	+	7.08e-06	0.00012394	-26.3736	16040	ENSBTAT00000078088
chr13	38537038	38537038	-	6.3e-05	0.000705086	-36.2092	3850	ENSBTAT00000011619
chr13	38537044	38537044	-	0.000552078	0.0037057	-31.5033	3856	ENSBTAT00000011619
chr13	38537051	38537051	-	0.000898499	0.00534661	-30.3268	3863	ENSBTAT00000011619
chr13	38537133	38537133	-	0.000112286	0.00110278	-35.0327	3945	ENSBTAT00000011619
chr13	39268797	39268797	-	0.000222599	0.00186666	30.0489	-84911	ENSBTAT00000079715
chr13	40649874	40649874	+	1.6e-08	7.57e-07	36.3158	31602	ENSBTAT00000079625
chr13	42783932	42783932	+	0.00118382	0.00658088	25.5814	8428	ENSBTAT00000006069
chr13	45098948	45098948	-	1.66e-09	1.06e-07	29.1667	17799	ENSBTAT00000046212
chr13	46292132	46292132	+	2.01e-08	9.21e-07	43.4298	-9504	ENSBTAT00000079747
chr13	46310208	46310208	-	1.72e-09	1.09e-07	-44.3583	12284	ENSBTAT00000000906
chr13	46884618	46884618	-	0.001385	0.00740168	-30.117	12901	ENSBTAT00000039353
chr13	46887101	46887101	-	6.33e-08	2.46e-06	-29.2929	10418	ENSBTAT00000039353
chr13	47479940	47479940	+	1.81e-05	0.000262869	-28.5714	-7846	ENSBTAT00000059636
chr13	48077195	48077195	+	1.71e-72	2.4e-69	-40.5964	8010	ENSBTAT00000015645
chr13	48077196	48077196	-	7.56137827021277e-319	1.11805449940525e-314	-69.24	8011	ENSBTAT00000015645
chr13	48080025	48080025	+	9.7e-25	4.33e-22	-68.9507	10840	ENSBTAT00000015645
chr13	51979029	51979029	+	2.38e-05	0.000327193	40.8815	3743	ENSBTAT00000084294
chr13	51979058	51979058	+	0.000551714	0.00370372	33.8146	3772	ENSBTAT00000084294
chr13	51979060	51979060	+	5.08e-10	3.69e-08	51.7477	3774	ENSBTAT00000084294
chr13	51997318	51997318	-	6.62e-11	6.05e-09	57.0523	3843	ENSBTAT00000075623
chr13	51997332	51997332	-	1.4e-08	6.73e-07	32.5581	3829	ENSBTAT00000075623
chr13	51997340	51997340	-	8.38e-05	0.000880175	30.444	3821	ENSBTAT00000075623
chr13	52555456	52555456	+	3.36e-09	1.96e-07	-42.2011	-30766	ENSBTAT00000025042
chr13	52555483	52555483	+	3.98e-13	5.85e-11	-50.408	-30793	ENSBTAT00000025042
chr13	54265679	54265679	+	1.48e-05	0.000223276	-27.297	17616	ENSBTAT00000063888
chr13	54504654	54504654	-	1.95e-07	6.35e-06	-45.6957	14108	ENSBTAT00000007879
chr13	54620991	54620991	-	6.59e-05	0.000730272	26.3889	37869	ENSBTAT00000028963
chr13	54685965	54685965	+	3.32e-05	0.000424675	35.5052	8983	ENSBTAT00000080176
chr13	54686016	54686016	+	0.00148392	0.00779394	29.1332	9034	ENSBTAT00000080176
chr13	54712911	54712911	-	1.29e-06	3.08e-05	27.3946	17032	ENSBTAT00000084749
chr13	54895686	54895686	-	4.99e-07	1.41e-05	26.25	8006	ENSBTAT00000079191
chr13	54904477	54904477	-	1.52e-06	3.53e-05	-33.7703	16797	ENSBTAT00000079191
chr13	55181005	55181005	-	3.23e-08	1.39e-06	41.2121	83195	ENSBTAT00000039328
chr13	55184724	55184724	-	2.07e-05	0.000292521	-37.1429	86914	ENSBTAT00000039328
chr13	55207046	55207046	-	2.29e-05	0.000316785	27.194	99484	ENSBTAT00000020042
chr13	55302120	55302120	+	0.000203329	0.00174363	25.9804	4410	ENSBTAT00000020042
chr13	58514912	58514912	+	0.000208368	0.00177591	-28.4113	-16804	ENSBTAT00000081045
chr13	58586508	58586508	-	4.8e-09	2.67e-07	-28.3458	2583	ENSBTAT00000076285
chr13	58663516	58663516	-	2.17e-05	0.000304004	25.86	5792	ENSBTAT00000017390
chr13	58663580	58663580	-	0.000257413	0.00208338	25.7158	5856	ENSBTAT00000017390
chr13	59524872	59524872	-	1.07e-06	2.64e-05	-31.5647	-6072	ENSBTAT00000051705
chr13	59580358	59580358	+	0.000139414	0.00130196	-30.6244	2592	ENSBTAT00000017292
chr13	60991991	60991991	+	2.74e-13	4.16e-11	35.9551	-1004	ENSBTAT00000057492
chr13	60992003	60992003	+	2.23e-10	1.79e-08	28.0899	-1016	ENSBTAT00000057492
chr13	60992013	60992013	+	0.000173653	0.00154335	25.8546	-1026	ENSBTAT00000057492
chr13	60992016	60992016	+	2.18e-14	3.95e-12	48.6134	-1029	ENSBTAT00000057492
chr13	60992023	60992023	+	1.4e-09	9.07e-08	25.8427	-1036	ENSBTAT00000057492
chr13	60992030	60992030	+	1.48e-06	3.46e-05	27.6393	-1043	ENSBTAT00000057492
chr13	60992058	60992058	+	2.23e-10	1.79e-08	28.0899	-1071	ENSBTAT00000057492
chr13	60992191	60992191	+	1.1e-07	3.92e-06	32.8925	-1204	ENSBTAT00000057492
chr13	61725067	61725067	-	1.83e-07	6.03e-06	45.6618	-22249	ENSBTAT00000004174
chr13	61725073	61725073	-	1.5e-11	1.59e-09	54.505	-22243	ENSBTAT00000004174
chr13	61725079	61725079	-	1.2e-05	0.000189228	38.8765	-22237	ENSBTAT00000004174
chr13	61730991	61730991	+	2.65e-13	4.02e-11	-36.5144	-16325	ENSBTAT00000004174
chr13	61731055	61731055	+	7.29e-13	1.02e-10	-36.0907	-16261	ENSBTAT00000004174
chr13	61937824	61937824	+	8.18e-06	0.000139465	-28.4271	17558	ENSBTAT00000065241
chr13	61937833	61937833	+	5.01e-07	1.41e-05	-33.7662	17549	ENSBTAT00000065241
chr13	62798593	62798593	-	2.29e-07	7.29e-06	-37.7124	6802	ENSBTAT00000044433
chr13	63070569	63070569	-	2.57e-08	1.14e-06	-27.4411	16888	ENSBTAT00000084073
chr13	63692010	63692010	+	6.97e-06	0.000122437	26.6593	5439	ENSBTAT00000075480
chr13	63692022	63692022	+	7.25e-06	0.000126431	31.0159	5427	ENSBTAT00000075480
chr13	63819596	63819596	+	2.82e-05	0.000373619	-27.417	3409	ENSBTAT00000073616
chr13	63819608	63819608	+	0.000629277	0.0040883	-26.2626	3421	ENSBTAT00000073616
chr13	64624929	64624929	-	0.000317393	0.00244198	32.1563	32940	ENSBTAT00000067982
chr13	65942558	65942558	+	0.00188165	0.00929906	25.1278	25653	ENSBTAT00000029352
chr13	65952489	65952489	-	0.000183448	0.00160881	-36.2319	-22736	ENSBTAT00000082614
chr13	66941398	66941398	-	2.43e-08	1.09e-06	37.1078	-31148	ENSBTAT00000071873
chr13	66952398	66952398	-	4.56e-05	0.000544864	26.0163	-42148	ENSBTAT00000071873
chr13	66952414	66952414	-	1.41e-05	0.000215052	32.3356	-42164	ENSBTAT00000071873
chr13	66952429	66952429	-	8.3e-06	0.000140961	35.8093	-42179	ENSBTAT00000071873
chr13	67020848	67020848	-	7.93e-05	0.000843038	-27.856	16264	ENSBTAT00000074363
chr13	67020894	67020894	-	3.33e-05	0.00042603	-28.1275	16218	ENSBTAT00000074363
chr13	67558636	67558636	+	2.46e-09	1.49e-07	-26.7857	-6382	ENSBTAT00000083160
chr13	67558671	67558671	+	7.79e-09	4.06e-07	-29.0751	-6347	ENSBTAT00000083160
chr13	67674826	67674826	-	5.78e-08	2.28e-06	37.3264	-34187	ENSBTAT00000000862
chr13	67674916	67674916	-	1.02e-07	3.67e-06	32.7778	-34097	ENSBTAT00000000862
chr13	70062849	70062849	-	6.48e-08	2.51e-06	-44.9412	19208	ENSBTAT00000042469
chr13	70876141	70876141	-	4.17e-16	9.48e-14	-55.4459	-242799	ENSBTAT00000003177
chr13	71397515	71397515	+	2.34e-07	7.41e-06	31.8605	130261	ENSBTAT00000068992
chr13	71425701	71425701	-	9.4e-09	4.77e-07	-30.8608	108011	ENSBTAT00000079926
chr13	72513330	72513330	-	0.00112268	0.00632194	-26.6964	98936	ENSBTAT00000066571
chr13	73552012	73552012	-	2.15e-09	1.33e-07	-48.8628	4151	ENSBTAT00000056512
chr13	73552025	73552025	-	5.11e-10	3.71e-08	-50.9904	4164	ENSBTAT00000056512
chr13	73552033	73552033	-	1.57e-06	3.64e-05	-40.6062	4172	ENSBTAT00000056512
chr13	73552043	73552043	-	7.27e-05	0.000789026	-32.7953	4182	ENSBTAT00000056512
chr13	73552061	73552061	+	1.16e-14	2.18e-12	-51.0577	4200	ENSBTAT00000056512
chr13	73552062	73552062	-	6.99e-09	3.7e-07	-47.6716	4201	ENSBTAT00000056512
chr13	73739146	73739146	+	1.22e-05	0.000191039	27.4194	2286	ENSBTAT00000006835
chr13	73866592	73866592	-	0.000198801	0.00171225	25.2747	16568	ENSBTAT00000076968
chr13	73866598	73866598	-	4.98e-10	3.62e-08	30.7692	16574	ENSBTAT00000076968
chr13	74294031	74294031	+	0.000235043	0.00194327	25.6391	-1445	ENSBTAT00000084424
chr13	74367757	74367757	+	5.37e-09	2.95e-07	27.2703	6902	ENSBTAT00000018498
chr13	74367759	74367759	+	8.18e-13	1.13e-10	42.4865	6904	ENSBTAT00000018498
chr13	74845254	74845254	-	7e-05	0.00076574	33.1852	3065	ENSBTAT00000027630
chr13	75661062	75661062	-	0.000753448	0.00468165	-25.6803	76157	ENSBTAT00000086434
chr13	76119736	76119736	+	1.56e-10	1.3e-08	-39.3939	24307	ENSBTAT00000085616
chr13	76229228	76229228	-	9.93e-07	2.48e-05	-36.0743	33270	ENSBTAT00000082195
chr13	76898794	76898794	-	1.11e-05	0.000177934	-29.798	123022	ENSBTAT00000043215
chr13	77121144	77121144	+	9.98e-07	2.49e-05	27.0775	23266	ENSBTAT00000071698
chr13	77540140	77540140	-	8.95e-07	2.28e-05	-26.087	36078	ENSBTAT00000039169
chr13	78667820	78667820	-	1.8e-07	5.93e-06	-25.641	7080	ENSBTAT00000077149
chr13	78759976	78759976	+	0.0013722	0.00735094	27.9742	8091	ENSBTAT00000056673
chr13	78759984	78759984	+	0.00180893	0.00901703	27.7831	8099	ENSBTAT00000056673
chr13	78760031	78760031	+	4.01e-06	7.82e-05	38.9393	8146	ENSBTAT00000056673
chr13	78760067	78760067	+	0.000447222	0.00316136	31.1992	8182	ENSBTAT00000056673
chr13	78792076	78792076	-	0.00041892	0.00300995	28.2135	29821	ENSBTAT00000071239
chr13	78794860	78794860	+	2.31e-05	0.000319272	29.8411	27037	ENSBTAT00000071239
chr13	78932427	78932427	+	5.92e-08	2.33e-06	-41.4729	2528	ENSBTAT00000004406
chr13	78932441	78932441	+	0.000229809	0.0019102	-33.2543	2514	ENSBTAT00000004406
chr13	79040464	79040464	+	2.39e-05	0.00032873	-28.4985	105422	ENSBTAT00000070788
chr13	79280955	79280955	-	7.5e-08	2.84e-06	-37.1464	103885	ENSBTAT00000024318
chr13	79322210	79322210	+	4.03e-07	1.18e-05	38.4131	62630	ENSBTAT00000024318
chr13	79355756	79355756	+	2.28e-07	7.26e-06	35.9324	29084	ENSBTAT00000024318
chr13	79355764	79355764	+	6.25e-06	0.000112105	31.1891	29076	ENSBTAT00000024318
chr14	321636	321636	-	1.21e-49	1.23e-46	-59.4568	2542	ENSBTAT00000037367
chr14	399732	399732	+	5.82e-147	1.96e-143	-77.0398	-17156	ENSBTAT00000006544
chr14	499884	499884	+	3.11e-17	8.06e-15	33.4652	3615	ENSBTAT00000010191
chr14	499885	499885	-	2.18e-18	6.31e-16	26.7315	3616	ENSBTAT00000010191
chr14	555801	555801	-	2.4e-12	3.01e-10	43.0108	13417	ENSBTAT00000011004
chr14	566223	566223	-	1.42e-06	3.33e-05	-25.6769	4276	ENSBTAT00000014692
chr14	685206	685206	-	4.28e-33	2.63e-30	-36.9555	6651	ENSBTAT00000069630
chr14	1116698	1116698	+	8.55e-07	2.19e-05	33.3995	3119	ENSBTAT00000019499
chr14	1770140	1770140	-	2.43e-11	2.45e-09	40.5405	6181	ENSBTAT00000037390
chr14	1770185	1770185	-	3.16e-07	9.59e-06	34.5017	6226	ENSBTAT00000037390
chr14	1770528	1770528	+	2.71e-08	1.2e-06	25.1908	6569	ENSBTAT00000037390
chr14	1778014	1778014	+	4.79e-07	1.36e-05	32.0158	14055	ENSBTAT00000037390
chr14	1778033	1778033	+	7.07e-07	1.88e-05	27.1222	14074	ENSBTAT00000037390
chr14	1802787	1802787	-	6.89e-07	1.84e-05	-39.6203	38828	ENSBTAT00000037390
chr14	1833954	1833954	-	6.37e-05	0.000711648	-28.5974	28377	ENSBTAT00000008376
chr14	1957523	1957523	-	3.61e-06	7.18e-05	27.6622	19398	ENSBTAT00000081517
chr14	2571739	2571739	+	4.83e-05	0.000571521	27.8785	-7721	ENSBTAT00000067159
chr14	2571761	2571761	+	1.26e-06	3.03e-05	31.128	-7743	ENSBTAT00000067159
chr14	2571776	2571776	+	3.89e-12	4.67e-10	48.307	-7758	ENSBTAT00000067159
chr14	2582081	2582081	-	8.07e-07	2.09e-05	-46.0317	2981	ENSBTAT00000086143
chr14	2665548	2665548	-	0.000186012	0.00162646	32.3179	-10876	ENSBTAT00000067706
chr14	2853577	2853577	+	5.97e-06	0.000107987	34.4272	-3088	ENSBTAT00000012601
chr14	2885958	2885958	+	0.00080631	0.00492175	-27.0538	-2193	ENSBTAT00000064860
chr14	2901927	2901927	-	9.17e-05	0.000942188	29.0448	-5025	ENSBTAT00000078822
chr14	2909856	2909856	+	3.75e-10	2.83e-08	-30.3371	2906	ENSBTAT00000078822
chr14	2927022	2927022	+	3.48e-06	6.98e-05	34.7561	20072	ENSBTAT00000078822
chr14	2927053	2927053	+	8.3e-05	0.000873404	25.2217	20103	ENSBTAT00000078822
chr14	2943284	2943284	-	1.43e-10	1.2e-08	-34.1772	36334	ENSBTAT00000078822
chr14	2997725	2997725	+	3.75e-08	1.58e-06	30.4034	-4643	ENSBTAT00000042244
chr14	3008947	3008947	-	6.24e-06	0.000111962	30.8012	6581	ENSBTAT00000042244
chr14	3023711	3023711	+	5.79e-05	0.00066012	-37.5177	21345	ENSBTAT00000042244
chr14	3088206	3088206	-	2.41e-12	3.02e-10	-46	-7928	ENSBTAT00000078414
chr14	3088284	3088284	+	2.06e-09	1.28e-07	-28.3333	-7850	ENSBTAT00000078414
chr14	3090903	3090903	+	0.000958191	0.00561417	29.4706	-5231	ENSBTAT00000078414
chr14	3090910	3090910	+	6.08e-08	2.38e-06	49.1176	-5224	ENSBTAT00000078414
chr14	3093234	3093234	-	1.41e-12	1.84e-10	28.1818	-2900	ENSBTAT00000078414
chr14	3231588	3231588	+	4.34e-11	4.15e-09	-45.7413	25706	ENSBTAT00000086812
chr14	3397851	3397851	-	1.69e-07	5.65e-06	-38.9831	87735	ENSBTAT00000079577
chr14	3462068	3462068	+	3.68e-05	0.000461003	-25.5326	151952	ENSBTAT00000079577
chr14	3466008	3466008	+	2.76e-10	2.16e-08	-30.102	-149113	ENSBTAT00000063834
chr14	3558977	3558977	+	0.000156715	0.00142532	33.3259	-56144	ENSBTAT00000063834
chr14	3563758	3563758	-	8.57e-09	4.42e-07	-25.9198	-51363	ENSBTAT00000063834
chr14	3583182	3583182	-	8.25e-08	3.07e-06	28.3333	-31939	ENSBTAT00000063834
chr14	3585709	3585709	+	9.17e-10	6.25e-08	-27.6201	-29412	ENSBTAT00000063834
chr14	3585716	3585716	+	1.06e-10	9.24e-09	-34.4477	-29405	ENSBTAT00000063834
chr14	3631851	3631851	+	6.97e-13	9.76e-11	-50.4944	16732	ENSBTAT00000063834
chr14	3639652	3639652	-	2.72e-05	0.000363722	30.6342	24533	ENSBTAT00000063834
chr14	3663114	3663114	-	2.78e-05	0.000369744	-25.28	47995	ENSBTAT00000063834
chr14	3691219	3691219	+	4.1e-08	1.71e-06	-39.5375	76100	ENSBTAT00000063834
chr14	3694998	3694998	+	2.18e-08	9.9e-07	29.1667	79879	ENSBTAT00000063834
chr14	4483290	4483290	-	1.48e-20	5.12e-18	67.2131	-79850	ENSBTAT00000024247
chr14	4544290	4544290	-	2.32e-08	1.05e-06	31.4155	-18850	ENSBTAT00000024247
chr14	7262880	7262880	-	2.85e-05	0.000377251	26.7857	135391	ENSBTAT00000075007
chr14	8617918	8617918	+	3.01e-06	6.21e-05	34.8083	6403	ENSBTAT00000078733
chr14	8947295	8947295	+	8.6e-06	0.000145028	-35.0575	-35325	ENSBTAT00000078941
chr14	9129361	9129361	+	2.05e-05	0.000289604	-29.011	55320	ENSBTAT00000037345
chr14	9833793	9833793	-	3.79e-07	1.12e-05	30	79579	ENSBTAT00000070964
chr14	9862528	9862528	-	5.63e-09	3.07e-07	42.485	108314	ENSBTAT00000070964
chr14	9940302	9940302	-	7.96e-07	2.07e-05	40.2226	186088	ENSBTAT00000070964
chr14	16176742	16176742	+	1.34e-08	6.47e-07	30.5085	10904	ENSBTAT00000007336
chr14	16944744	16944744	-	1.46e-05	0.000220145	32.0693	8164	ENSBTAT00000069922
chr14	20688752	20688752	+	0.000193211	0.00167472	-26.3158	66151	ENSBTAT00000083109
chr14	21896996	21896996	-	2.12e-05	0.000298456	-29.6108	1718	ENSBTAT00000004480
chr14	22745161	22745161	-	1.03e-10	9e-09	-30.914	104942	ENSBTAT00000060990
chr14	22776023	22776023	-	5.9e-09	3.2e-07	48.7097	135804	ENSBTAT00000060990
chr14	23090580	23090580	-	5.53e-05	0.000636791	25.7728	20437	ENSBTAT00000007749
chr14	23090614	23090614	-	0.000109446	0.00108172	-29.0491	20471	ENSBTAT00000007749
chr14	25121956	25121956	-	0.000126524	0.00120909	25.5194	136641	ENSBTAT00000006516
chr14	26396900	26396900	-	0.00183365	0.00911386	-25.1431	35724	ENSBTAT00000026607
chr14	26939073	26939073	+	5.34e-05	0.000618555	31.8827	84208	ENSBTAT00000061465
chr14	27980895	27980895	+	5.18e-08	2.08e-06	43.4971	-46713	ENSBTAT00000062464
chr14	27980938	27980938	+	5.03e-07	1.41e-05	37.7376	-46670	ENSBTAT00000062464
chr14	31994410	31994410	-	1.85e-08	8.56e-07	-27.9661	17003	ENSBTAT00000023938
chr14	32725568	32725568	-	2.26e-06	4.9e-05	-42.7602	347381	ENSBTAT00000085859
chr14	33405266	33405266	+	5.08e-91	8.55e-88	-47.0994	23243	ENSBTAT00000056897
chr14	34040637	34040637	+	2.43e-05	0.000333129	27.2809	-62614	ENSBTAT00000076261
chr14	34040639	34040639	+	2.12e-05	0.00029751	28.3951	-62616	ENSBTAT00000076261
chr14	34790651	34790651	+	0.000336241	0.00254971	30.084	81184	ENSBTAT00000060204
chr14	35031301	35031301	+	2e-05	0.000284643	-36.0502	-50770	ENSBTAT00000080357
chr14	37548884	37548884	-	0.000124786	0.00119624	32.6788	46315	ENSBTAT00000011643
chr14	37548886	37548886	-	3.49e-09	2.03e-07	41.9355	46313	ENSBTAT00000011643
chr14	37548918	37548918	-	5.24e-06	9.71e-05	29.0323	46281	ENSBTAT00000011643
chr14	37548926	37548926	-	2.33e-05	0.000321804	36.2313	46273	ENSBTAT00000011643
chr14	46246971	46246971	-	1.52e-08	7.25e-07	-30	82517	ENSBTAT00000008154
chr14	56267619	56267619	+	1.54e-06	3.58e-05	26.4426	21734	ENSBTAT00000008809
chr14	56996089	56996089	+	3.67e-06	7.28e-05	31.9444	12037	ENSBTAT00000018675
chr14	56996110	56996110	+	0.000231234	0.00191895	31.3492	12058	ENSBTAT00000018675
chr14	56996135	56996135	+	3.07e-06	6.32e-05	30.2009	12083	ENSBTAT00000018675
chr14	56996141	56996141	+	9.27e-10	6.31e-08	34.4262	12089	ENSBTAT00000018675
chr14	56996143	56996143	+	1.05e-11	1.16e-09	49.9317	12091	ENSBTAT00000018675
chr14	56996773	56996773	+	1.12e-08	5.58e-07	39.3688	12721	ENSBTAT00000018675
chr14	56996784	56996784	+	1.17e-13	1.89e-11	56.9103	12732	ENSBTAT00000018675
chr14	56996818	56996818	+	0.00088489	0.0052841	26.044	12766	ENSBTAT00000018675
chr14	58850113	58850113	-	3.72e-14	6.54e-12	25.7919	386181	ENSBTAT00000068772
chr14	61316685	61316685	-	0.000721693	0.0045327	-25.6494	35209	ENSBTAT00000037216
chr14	63153823	63153823	-	0.000134115	0.00126369	30.7134	3233	ENSBTAT00000079220
chr14	63153838	63153838	-	2.59e-06	5.48e-05	35.3883	3248	ENSBTAT00000079220
chr14	63153842	63153842	-	3e-10	2.33e-08	45.4647	3252	ENSBTAT00000079220
chr14	64083998	64083998	-	1.1e-05	0.000176167	-35.8621	35573	ENSBTAT00000075081
chr14	64984251	64984251	-	1.16e-07	4.09e-06	25.641	188761	ENSBTAT00000042399
chr14	67511380	67511380	-	0.00114603	0.00642163	-31.3498	39064	ENSBTAT00000015799
chr14	67511401	67511401	-	0.00101009	0.00583509	-27.1408	39043	ENSBTAT00000015799
chr14	67511485	67511485	+	1.07e-06	2.64e-05	38.0236	38959	ENSBTAT00000015799
chr14	69489119	69489119	-	1.66e-05	0.000244706	28.3602	16689	ENSBTAT00000006451
chr14	72310205	72310205	-	1.82e-08	8.44e-07	35.1423	1143	ENSBTAT00000071803
chr14	74642101	74642101	-	2.53e-14	4.55e-12	48.6628	260145	ENSBTAT00000061368
chr14	74642418	74642418	+	7.79e-09	4.06e-07	28.866	260462	ENSBTAT00000061368
chr14	74642448	74642448	+	6.68e-05	0.00073837	29.5122	260492	ENSBTAT00000061368
chr14	74772182	74772182	-	1.77e-05	0.000257871	-32.4742	390226	ENSBTAT00000061368
chr14	75989957	75989957	+	9.96e-05	0.00100424	28.9582	75564	ENSBTAT00000065296
chr14	80783036	80783036	-	1.7e-06	3.88e-05	-35.4167	20539	ENSBTAT00000078298
chr14	82371172	82371172	+	1.35e-08	6.53e-07	-45.4691	2595	ENSBTAT00000075382
chr15	14483142	14483142	-	4.08e-05	0.000499727	-25.2035	5687	ENSBTAT00000073227
chr15	15331699	15331699	+	0.000108928	0.00107776	-28.4597	30070	ENSBTAT00000034535
chr15	15331700	15331700	-	1.6e-06	3.68e-05	-40.8242	30069	ENSBTAT00000034535
chr15	15665427	15665427	+	4.13e-05	0.000504082	31.1409	-5696	ENSBTAT00000074995
chr15	15878009	15878009	+	4.59e-05	0.00054762	30.2632	27082	ENSBTAT00000019851
chr15	16214699	16214699	-	1.09e-05	0.000174639	-26.9535	112685	ENSBTAT00000066575
chr15	16374317	16374317	+	5.8e-09	3.15e-07	39.5286	30198	ENSBTAT00000061171
chr15	20673400	20673400	+	1.35e-05	0.00020758	-32.7869	138734	ENSBTAT00000076617
chr15	21875714	21875714	-	9.96e-07	2.49e-05	-32.546	18102	ENSBTAT00000084695
chr15	21977278	21977278	-	1.58e-06	3.64e-05	39.2071	49326	ENSBTAT00000027019
chr15	21977282	21977282	-	3.91e-07	1.15e-05	39.7883	49330	ENSBTAT00000027019
chr15	21977298	21977298	-	2.6e-08	1.15e-06	42.8186	49346	ENSBTAT00000027019
chr15	21977301	21977301	-	1.07e-07	3.81e-06	41.3034	49349	ENSBTAT00000027019
chr15	21977310	21977310	-	2.6e-08	1.15e-06	42.8186	49358	ENSBTAT00000027019
chr15	21977317	21977317	-	2.6e-08	1.15e-06	42.8186	49365	ENSBTAT00000027019
chr15	22040346	22040346	+	8.54e-07	2.19e-05	39.1245	49612	ENSBTAT00000071106
chr15	22040362	22040362	+	1.41e-06	3.32e-05	38.5773	49596	ENSBTAT00000071106
chr15	22040363	22040363	-	0.0011161	0.0062926	26.0459	49595	ENSBTAT00000071106
chr15	22040381	22040381	+	1.65e-06	3.78e-05	38.2695	49577	ENSBTAT00000071106
chr15	22040382	22040382	-	0.000225256	0.00188283	30.4222	49576	ENSBTAT00000071106
chr15	22694199	22694199	+	1.07e-09	7.17e-08	28.3462	5918	ENSBTAT00000082874
chr15	22694202	22694202	+	6.33e-11	5.8e-09	34.3982	5921	ENSBTAT00000082874
chr15	22694210	22694210	+	4.78e-17	1.22e-14	38.0226	5929	ENSBTAT00000082874
chr15	22694212	22694212	+	9.28e-17	2.27e-14	37.6466	5931	ENSBTAT00000082874
chr15	22694214	22694214	+	2.37e-14	4.29e-12	34.7707	5933	ENSBTAT00000082874
chr15	22694217	22694217	+	4.98e-15	9.94e-13	35.6466	5936	ENSBTAT00000082874
chr15	22694221	22694221	+	2.73e-11	2.72e-09	29.8797	5940	ENSBTAT00000082874
chr15	22694224	22694224	+	1.08e-13	1.77e-11	33.8947	5943	ENSBTAT00000082874
chr15	22694230	22694230	+	3.34e-15	6.81e-13	35.6429	5949	ENSBTAT00000082874
chr15	25762319	25762319	-	1.09e-06	2.69e-05	27.7108	27598	ENSBTAT00000076143
chr15	25803162	25803162	-	0.000322247	0.00247055	30.7265	-13247	ENSBTAT00000076143
chr15	27524789	27524789	+	2.09e-15	4.37e-13	55.5746	-19348	ENSBTAT00000002914
chr15	27524792	27524792	+	1.74e-07	5.77e-06	35.0343	-19351	ENSBTAT00000002914
chr15	27662703	27662703	-	2.34e-05	0.000322482	27.2826	115561	ENSBTAT00000020116
chr15	27662880	27662880	+	1.82e-06	4.09e-05	28.2834	115384	ENSBTAT00000020116
chr15	28526820	28526820	+	9.8e-09	4.94e-07	35.0977	-4652	ENSBTAT00000070139
chr15	28906404	28906404	+	0.000760661	0.00471568	26.0818	6299	ENSBTAT00000052211
chr15	29278298	29278298	+	1.75e-06	3.96e-05	34.25	3513	ENSBTAT00000078919
chr15	29791341	29791341	-	3.64e-06	7.23e-05	34.5536	4173	ENSBTAT00000008961
chr15	30034673	30034673	+	1.88e-06	4.21e-05	38.8788	37062	ENSBTAT00000085079
chr15	30280857	30280857	+	1.92e-06	4.27e-05	-33.0019	1485	ENSBTAT00000061522
chr15	30686338	30686338	-	1.05e-05	0.000170256	28.817	26590	ENSBTAT00000079309
chr15	30687828	30687828	+	2.18e-45	1.9e-42	54.1667	25100	ENSBTAT00000079309
chr15	30687884	30687884	+	2.18e-16	5.13e-14	35.4978	25044	ENSBTAT00000079309
chr15	30687892	30687892	+	7.41e-11	6.69e-09	28.842	25036	ENSBTAT00000079309
chr15	31687924	31687924	+	3.31e-05	0.000424315	-26.9594	28750	ENSBTAT00000024242
chr15	34035804	34035804	+	3.7e-07	1.1e-05	26.6565	-3156	ENSBTAT00000073316
chr15	34136059	34136059	-	9.78e-06	0.000160574	32.0106	11447	ENSBTAT00000079759
chr15	34137554	34137554	+	2.36e-11	2.39e-09	40.0596	12942	ENSBTAT00000079759
chr15	34576718	34576718	-	0.000310494	0.00240259	32.9744	94874	ENSBTAT00000007022
chr15	34647834	34647834	-	0.000320861	0.00246233	-33.0922	132121	ENSBTAT00000007132
chr15	34647876	34647876	+	2.58e-12	3.21e-10	-46.9697	132079	ENSBTAT00000007132
chr15	34647877	34647877	-	0.000726715	0.00455639	-30.5861	132078	ENSBTAT00000007132
chr15	34647936	34647936	+	2.23e-08	1.01e-06	-37.6938	132019	ENSBTAT00000007132
chr15	34694513	34694513	+	4.22e-05	0.000513385	29.0269	85442	ENSBTAT00000007132
chr15	34694566	34694566	-	3.06e-06	6.3e-05	-32.6014	85389	ENSBTAT00000007132
chr15	34910240	34910240	-	2.28e-09	1.4e-07	37.6422	49107	ENSBTAT00000001310
chr15	35317526	35317526	+	0.000282185	0.0022336	33.2766	20388	ENSBTAT00000055476
chr15	35317549	35317549	+	7.94e-05	0.000843736	33.9423	20411	ENSBTAT00000055476
chr15	35317556	35317556	+	0.00054836	0.00368688	30	20418	ENSBTAT00000055476
chr15	35331663	35331663	+	4.7e-14	8.1e-12	59.1549	34525	ENSBTAT00000055476
chr15	36060727	36060727	-	0.00020327	0.00174323	-30.9215	-4576	ENSBTAT00000061473
chr15	36171789	36171789	+	2.4e-05	0.000328962	-26.3437	100851	ENSBTAT00000066730
chr15	36171795	36171795	-	0.000985902	0.00573232	29.1223	100857	ENSBTAT00000066730
chr15	36171800	36171800	+	4.98e-05	0.000585761	-26.9543	100862	ENSBTAT00000066730
chr15	36171815	36171815	+	5.53e-06	0.000101398	-29.987	100877	ENSBTAT00000066730
chr15	36209297	36209297	+	0.000159247	0.00144356	27.0635	138359	ENSBTAT00000066730
chr15	36366548	36366548	-	0.000567965	0.00378542	25.6658	295610	ENSBTAT00000066730
chr15	38046534	38046534	-	1.75e-07	5.81e-06	37.7525	48995	ENSBTAT00000006874
chr15	39216345	39216345	+	1.7e-05	0.000250241	-34.8045	6005	ENSBTAT00000069778
chr15	39912572	39912572	+	5.15e-05	0.000601369	30.704	14939	ENSBTAT00000038885
chr15	39912573	39912573	-	6.89e-05	0.000756385	34.847	14938	ENSBTAT00000038885
chr15	39912611	39912611	+	2.55e-05	0.000345005	31.6835	14900	ENSBTAT00000038885
chr15	39912702	39912702	+	1.07e-05	0.000172662	36.5	14809	ENSBTAT00000038885
chr15	42617764	42617764	-	3.05e-06	6.28e-05	27.621	132375	ENSBTAT00000039913
chr15	43381015	43381015	+	0.000107566	0.00106714	-27.6984	6327	ENSBTAT00000008297
chr15	44590535	44590535	-	0.000219817	0.00184908	-26.4052	1960	ENSBTAT00000080156
chr15	51028451	51028451	+	1.22e-08	5.96e-07	30.1511	-17929	ENSBTAT00000017428
chr15	51028452	51028452	-	8.02e-11	7.16e-09	41.4634	-17930	ENSBTAT00000017428
chr15	52196869	52196869	-	1.89e-10	1.54e-08	-29.7047	-2287	ENSBTAT00000073433
chr15	52196874	52196874	-	2.52e-06	5.36e-05	-26.9953	-2292	ENSBTAT00000073433
chr15	52197022	52197022	-	4.26e-08	1.77e-06	-34.7159	-2440	ENSBTAT00000073433
chr15	52420460	52420460	-	6.33e-07	1.71e-05	27.7724	68811	ENSBTAT00000025375
chr15	52431431	52431431	-	1.11e-07	3.94e-06	34.9961	79782	ENSBTAT00000025375
chr15	52431438	52431438	-	0.000350046	0.00262922	-28.2984	79789	ENSBTAT00000025375
chr15	52431442	52431442	-	4.09e-05	0.000500854	-31.9503	79793	ENSBTAT00000025375
chr15	52431722	52431722	-	2.93e-07	8.99e-06	28.5714	80073	ENSBTAT00000025375
chr15	52609454	52609454	+	3.38e-06	6.82e-05	-28.7418	9033	ENSBTAT00000074505
chr15	52625128	52625128	-	3.27e-10	2.51e-08	48.6842	-6643	ENSBTAT00000025380
chr15	52625139	52625139	-	0.000105568	0.0010519	28.1955	-6654	ENSBTAT00000025380
chr15	52628258	52628258	-	2.02e-05	0.000287266	35.5932	3549	ENSBTAT00000075434
chr15	52934043	52934043	+	2.59e-06	5.49e-05	30.9598	-3629	ENSBTAT00000076844
chr15	53015423	53015423	+	3.78e-06	7.46e-05	-39.3665	1948	ENSBTAT00000085684
chr15	53015534	53015534	+	8.13e-06	0.000138697	42.3993	1837	ENSBTAT00000085684
chr15	53653915	53653915	+	2.27e-07	7.24e-06	-37.2597	27881	ENSBTAT00000008644
chr15	53658890	53658890	-	1.85e-05	0.000267119	34.5909	22906	ENSBTAT00000008644
chr15	56514683	56514683	+	6.91e-08	2.65e-06	-41.488	-17509	ENSBTAT00000067955
chr15	56514689	56514689	+	1.93e-05	0.000276164	-28.1715	-17503	ENSBTAT00000067955
chr15	56988488	56988488	+	1.79e-05	0.000260587	35.1449	45469	ENSBTAT00000064967
chr15	56988569	56988569	-	3.15e-06	6.44e-05	-36.8785	45550	ENSBTAT00000064967
chr15	56988600	56988600	+	5.1e-06	9.49e-05	34.2917	45581	ENSBTAT00000064967
chr15	56988601	56988601	-	3.41e-07	1.02e-05	-32.6374	45582	ENSBTAT00000064967
chr15	62001719	62001719	+	4.47e-05	0.00053677	-27.2316	-142820	ENSBTAT00000082431
chr15	63392837	63392837	+	6.01e-11	5.54e-09	29.6198	-34249	ENSBTAT00000071710
chr15	63956486	63956486	+	5.21e-05	0.000606573	-30.094	-32523	ENSBTAT00000017070
chr15	65728649	65728649	-	6.58e-08	2.54e-06	27.7658	79099	ENSBTAT00000015381
chr15	74958614	74958614	+	2.65e-11	2.65e-09	-28.1979	27026	ENSBTAT00000086681
chr15	74966846	74966846	-	2.88e-08	1.26e-06	-39.1892	18794	ENSBTAT00000086681
chr15	75323120	75323120	+	6.5e-05	0.000722543	-31.3813	16579	ENSBTAT00000002230
chr15	75960571	75960571	+	0.000173697	0.00154344	33.6807	9222	ENSBTAT00000012643
chr15	76036964	76036964	+	0.000702435	0.00444436	35	82260	ENSBTAT00000081557
chr15	76037041	76037041	+	9.37e-06	0.000155431	-25.7143	82183	ENSBTAT00000081557
chr15	76317650	76317650	+	5.15e-07	1.44e-05	-38.6621	-23780	ENSBTAT00000066491
chr15	76392743	76392743	+	5.43e-06	9.99e-05	-33.4765	-12733	ENSBTAT00000047877
chr15	76485293	76485293	-	1.29e-05	0.000200207	38.8502	45448	ENSBTAT00000076683
chr15	76495158	76495158	+	0.000273793	0.00218334	34.283	35583	ENSBTAT00000076683
chr15	76495234	76495234	+	6.47e-05	0.000720472	-33.0484	35507	ENSBTAT00000076683
chr15	76518765	76518765	-	7.95e-11	7.12e-09	42.9487	11976	ENSBTAT00000076683
chr15	76585479	76585479	+	5.32e-14	9.1e-12	-59.0061	7202	ENSBTAT00000023036
chr15	76724218	76724218	+	7.14e-05	0.000778009	34.5118	-30413	ENSBTAT00000060090
chr15	76804388	76804388	+	9.68e-05	0.00098262	27.0616	22527	ENSBTAT00000070144
chr15	76810106	76810106	-	7.15e-07	1.89e-05	33.6056	16809	ENSBTAT00000070144
chr15	76813577	76813577	+	0.000789986	0.00484903	27.619	13338	ENSBTAT00000070144
chr15	77053048	77053048	+	3.47e-05	0.000440181	29.0476	20588	ENSBTAT00000084151
chr15	77053050	77053050	+	3.89e-09	2.22e-07	44.7619	20586	ENSBTAT00000084151
chr15	77053057	77053057	+	1.87e-07	6.13e-06	34.7953	20579	ENSBTAT00000084151
chr15	77053097	77053097	+	8.01e-06	0.000137164	29.7744	20539	ENSBTAT00000084151
chr15	77149559	77149559	-	0.000206602	0.00176459	26.4334	-5040	ENSBTAT00000072566
chr15	77203715	77203715	+	4.42e-12	5.25e-10	40.9507	-4406	ENSBTAT00000044104
chr15	77223974	77223974	-	0.000825157	0.00500859	25.5901	-5904	ENSBTAT00000028937
chr15	77227280	77227280	-	6.36e-07	1.72e-05	34.4086	3275	ENSBTAT00000069800
chr15	77533894	77533894	-	0.00203165	0.00985035	-27.2864	-20654	ENSBTAT00000027858
chr15	82030201	82030201	+	0.000371703	0.00275082	32.4561	14363	ENSBTAT00000016645
chr15	82030388	82030388	+	6.13e-05	0.000690568	32.0326	14176	ENSBTAT00000016645
chr15	82030412	82030412	+	0.0010661	0.00607937	29.1166	14152	ENSBTAT00000016645
chr15	82042555	82042555	-	4.92e-06	9.22e-05	-27.6482	2009	ENSBTAT00000016645
chr15	82043201	82043201	-	2.54e-07	7.96e-06	36.9158	1363	ENSBTAT00000016645
chr15	82043206	82043206	-	1.35e-07	4.65e-06	39.3421	1358	ENSBTAT00000016645
chr15	82043285	82043285	-	4.42e-13	6.44e-11	45.5789	1279	ENSBTAT00000016645
chr15	82097869	82097869	-	0.000217615	0.00183457	26.4798	6648	ENSBTAT00000082080
chr15	82251291	82251291	-	6.23e-12	7.15e-10	-39.4737	8265	ENSBTAT00000003767
chr15	83637824	83637824	-	2.27e-07	7.24e-06	-26.0776	4210	ENSBTAT00000016231
chr16	1046540	1046540	+	0.000816941	0.00497194	-26.0978	2770	ENSBTAT00000087398
chr16	1924022	1924022	+	1.37e-12	1.79e-10	55.7843	10216	ENSBTAT00000024637
chr16	1924454	1924454	+	0.000359585	0.00268315	27.5325	9784	ENSBTAT00000024637
chr16	1930746	1930746	+	4.4e-06	8.43e-05	29.4983	3492	ENSBTAT00000024637
chr16	2185672	2185672	+	2.56e-12	3.18e-10	31.3433	-29027	ENSBTAT00000017382
chr16	2265891	2265891	-	4.61e-11	4.38e-09	-37.8146	-9704	ENSBTAT00000071973
chr16	2268977	2268977	-	0.000179248	0.00158177	25.2381	-6618	ENSBTAT00000071973
chr16	2269037	2269037	-	2.86e-05	0.000378073	32.381	-6558	ENSBTAT00000071973
chr16	2269050	2269050	-	7.8e-08	2.93e-06	42.1429	-6545	ENSBTAT00000071973
chr16	2269056	2269056	-	2.72e-07	8.46e-06	38.0952	-6539	ENSBTAT00000071973
chr16	2269081	2269081	-	7.04e-05	0.000768932	30	-6514	ENSBTAT00000071973
chr16	2269117	2269117	-	1.59e-09	1.01e-07	47.3238	-6478	ENSBTAT00000071973
chr16	2269138	2269138	-	1.48e-05	0.00022308	27.4051	-6457	ENSBTAT00000071973
chr16	2269146	2269146	-	3.75e-11	3.64e-09	50.6436	-6449	ENSBTAT00000071973
chr16	2614272	2614272	-	1.17e-05	0.000184518	-36.8132	5459	ENSBTAT00000063387
chr16	2651168	2651168	+	1.78e-06	4.02e-05	-25.641	7443	ENSBTAT00000073146
chr16	2793554	2793554	-	2.8e-06	5.85e-05	-26.1618	-32213	ENSBTAT00000019501
chr16	2845985	2845985	+	1.65e-05	0.000243648	-36.8132	18042	ENSBTAT00000021201
chr16	3102721	3102721	+	1.64e-07	5.51e-06	28.7356	3734	ENSBTAT00000020221
chr16	4134714	4134714	-	6.14e-05	0.000691733	27.5	-124518	ENSBTAT00000013738
chr16	4134733	4134733	-	0.000668881	0.00428378	25.5519	-124499	ENSBTAT00000013738
chr16	4311406	4311406	-	2.06e-08	9.43e-07	40.8134	17526	ENSBTAT00000049612
chr16	4311410	4311410	-	1.75e-09	1.1e-07	43.8588	17530	ENSBTAT00000049612
chr16	4311431	4311431	-	3.26e-16	7.47e-14	55.2153	17551	ENSBTAT00000049612
chr16	4372315	4372315	-	8.23e-09	4.26e-07	46.4475	19084	ENSBTAT00000013769
chr16	4372318	4372318	-	0.000222386	0.00186534	30.9106	19081	ENSBTAT00000013769
chr16	4372328	4372328	-	6.86e-08	2.63e-06	43.9159	19071	ENSBTAT00000013769
chr16	4376685	4376685	+	6.09e-05	0.00068702	34.6939	14714	ENSBTAT00000013769
chr16	4383099	4383099	+	7.11e-10	4.97e-08	-34.0435	8300	ENSBTAT00000013769
chr16	21001609	21001609	-	3.25e-05	0.000417958	-26.8347	124139	ENSBTAT00000002064
chr16	21289277	21289277	-	1.53e-05	0.000229481	25.8917	163494	ENSBTAT00000068798
chr16	21291440	21291440	-	0.000325033	0.00248736	27.5838	165657	ENSBTAT00000068798
chr16	28344234	28344234	+	0.00113754	0.00638561	28.0083	33664	ENSBTAT00000019241
chr16	28666120	28666120	-	9.82e-11	8.61e-09	-32.6781	24008	ENSBTAT00000084831
chr16	29961834	29961834	+	0.00079743	0.00488211	-27.551	31205	ENSBTAT00000066937
chr16	30469414	30469414	-	3.48e-10	2.66e-08	32.1429	41876	ENSBTAT00000077376
chr16	30616237	30616237	+	6.62e-08	2.56e-06	34.089	1767	ENSBTAT00000004949
chr16	31553317	31553317	-	7.66e-06	0.000132158	26.689	-108845	ENSBTAT00000073704
chr16	32627714	32627714	-	5.86e-06	0.000106324	30.1579	21484	ENSBTAT00000061263
chr16	42503565	42503565	-	5.64e-07	1.55e-05	-33.3882	-18913	ENSBTAT00000057296
chr16	42846092	42846092	+	7.15e-05	0.000778755	-31.5193	7524	ENSBTAT00000068068
chr16	42868524	42868524	+	2.04e-05	0.000288845	-28.0303	-22608	ENSBTAT00000070912
chr16	42868564	42868564	+	2.33e-05	0.000321319	-26.9231	-22568	ENSBTAT00000070912
chr16	42868641	42868641	+	3.76e-05	0.000468451	-32.4176	-22491	ENSBTAT00000070912
chr16	42868650	42868650	+	2e-07	6.48e-06	-36.1538	-22482	ENSBTAT00000070912
chr16	42868654	42868654	+	4.57e-07	1.31e-05	-26.3736	-22478	ENSBTAT00000070912
chr16	42868657	42868657	+	1.25e-10	1.07e-08	-37.8022	-22475	ENSBTAT00000070912
chr16	42868663	42868663	+	1.73e-07	5.76e-06	-27.8022	-22469	ENSBTAT00000070912
chr16	42884322	42884322	+	0.000161494	0.00145875	29.7385	-6810	ENSBTAT00000070912
chr16	42912226	42912226	+	2.6e-06	5.49e-05	27.2238	8609	ENSBTAT00000068354
chr16	43084340	43084340	-	3.35e-08	1.43e-06	40.0097	10094	ENSBTAT00000074727
chr16	43543878	43543878	+	4.42e-06	8.46e-05	28.6685	19524	ENSBTAT00000020700
chr16	43550578	43550578	-	0.00104307	0.00597751	25.1594	12824	ENSBTAT00000020700
chr16	43558601	43558601	-	8.36e-10	5.76e-08	51.5126	4801	ENSBTAT00000020700
chr16	43558662	43558662	-	5.41e-09	2.97e-07	47.2059	4740	ENSBTAT00000020700
chr16	43775167	43775167	-	0.00201108	0.00977435	-28.3665	-25385	ENSBTAT00000069008
chr16	43775181	43775181	-	0.00108173	0.00614608	30.0059	-25371	ENSBTAT00000069008
chr16	43794660	43794660	+	2.75e-07	8.52e-06	39.3345	-5892	ENSBTAT00000069008
chr16	43794694	43794694	+	1.95e-13	3.04e-11	38.8889	-5858	ENSBTAT00000069008
chr16	43840206	43840206	-	2.09e-05	0.000294586	38.8547	-1976	ENSBTAT00000051016
chr16	44780698	44780698	+	1.65e-11	1.74e-09	40.3226	8822	ENSBTAT00000079389
chr16	44979722	44979722	-	0.000723035	0.00453874	31.1111	69334	ENSBTAT00000086655
chr16	44979789	44979789	-	2.66e-07	8.27e-06	43.3862	69401	ENSBTAT00000086655
chr16	47430355	47430355	-	5.42e-08	2.16e-06	41.5123	98583	ENSBTAT00000073266
chr16	48592506	48592506	+	4.76e-05	0.0005647	-25.1786	60515	ENSBTAT00000001048
chr16	49384615	49384615	-	2.78e-05	0.000370203	27.9941	19750	ENSBTAT00000007643
chr16	49552713	49552713	+	9.02e-06	0.000150622	-26.3322	5322	ENSBTAT00000081198
chr16	49590048	49590048	-	1.63e-08	7.66e-07	30	-23989	ENSBTAT00000027769
chr16	49619130	49619130	+	1.29e-06	3.08e-05	28.125	13132	ENSBTAT00000025245
chr16	50790192	50790192	-	1.14e-05	0.000181079	-25.641	4367	ENSBTAT00000067891
chr16	50898477	50898477	+	3e-06	6.2e-05	-38.6364	-2864	ENSBTAT00000069404
chr16	50945538	50945538	-	6.13e-08	2.39e-06	31.4152	-1009	ENSBTAT00000069099
chr16	51061148	51061148	-	7.98e-09	4.15e-07	40.1215	7590	ENSBTAT00000003331
chr16	51121097	51121097	+	1.42e-10	1.2e-08	27.5229	1353	ENSBTAT00000044963
chr16	51220497	51220497	-	1.78e-06	4.02e-05	-26.9249	5187	ENSBTAT00000013003
chr16	51635372	51635372	-	3.6e-11	3.5e-09	38.0858	9759	ENSBTAT00000044658
chr16	51672221	51672221	+	4.8e-07	1.36e-05	28.3019	46608	ENSBTAT00000044658
chr16	51748606	51748606	-	9.22e-07	2.34e-05	-29.0273	15806	ENSBTAT00000069753
chr16	51748635	51748635	-	0.00179014	0.00895188	-26.4044	15835	ENSBTAT00000069753
chr16	51962604	51962604	+	3.44e-07	1.03e-05	31.2911	13031	ENSBTAT00000044729
chr16	51975543	51975543	-	3.83e-05	0.000474989	36.9082	23279	ENSBTAT00000003212
chr16	53851775	53851775	-	1.35e-06	3.19e-05	28.6519	70134	ENSBTAT00000067363
[truncated: 10,174 more rows]

## Sheet: Age_diff_meth_regions
chr	start	end	strand	pvalue	qvalue	meth.diff	dist.to.feature	feature.name
chr1	681001	682000	*	2.99283e-12	2.40667e-11	35.9079	-22714	ENSBTAT00000064346
chr1	683501	684500	*	5.20118e-17	7.05919e-16	34.6843	-25214	ENSBTAT00000064346
chr1	684001	685000	*	5.20118e-17	7.05919e-16	34.6843	-25714	ENSBTAT00000064346
chr1	734501	735500	*	1.08271e-16	1.42766e-15	25.65	45152	ENSBTAT00000071032
chr1	932001	933000	*	4.03803e-19	6.68807e-18	-35.8974	-27289	ENSBTAT00000007283
chr1	2029001	2030000	*	2.03048e-08	9.29269e-08	25.2985	103	ENSBTAT00000012106
chr1	2029501	2030500	*	2.03048e-08	9.29269e-08	25.2985	603	ENSBTAT00000012106
chr1	3753501	3754500	*	1.16211e-18	1.84226e-17	-30.8289	-6009	ENSBTAT00000083963
chr1	4565001	4566000	*	2.79837e-10	1.72123e-09	-26.8691	-107635	ENSBTAT00000049339
chr1	4565501	4566500	*	2.79837e-10	1.72123e-09	-26.8691	-107135	ENSBTAT00000049339
chr1	6179001	6180000	*	6.74479e-09	3.34807e-08	-28.2533	66556	ENSBTAT00000070796
chr1	6179501	6180500	*	6.74479e-09	3.34807e-08	-28.2533	67056	ENSBTAT00000070796
chr1	6664001	6665000	*	2.68731e-08	1.20301e-07	-26.691	113864	ENSBTAT00000059587
chr1	6664501	6665500	*	2.68731e-08	1.20301e-07	-26.691	113364	ENSBTAT00000059587
chr1	8920501	8921500	*	9.11991e-05	0.000192693	34.1156	2428	ENSBTAT00000056505
chr1	8921001	8922000	*	9.11991e-05	0.000192693	34.1156	2928	ENSBTAT00000056505
chr1	14482001	14483000	*	2.84712e-18	4.36092e-17	-39.2678	664926	ENSBTAT00000062561
chr1	14482501	14483500	*	4.06507e-08	1.76581e-07	-26.6645	664426	ENSBTAT00000062561
chr1	14752001	14753000	*	8.92551e-06	2.41072e-05	26.4026	394926	ENSBTAT00000062561
chr1	18968001	18969000	*	5.03826e-09	2.55416e-08	28.0702	-231142	ENSBTAT00000000782
chr1	22673001	22674000	*	5.20543e-29	1.76874e-27	44.2129	31460	ENSBTAT00000078537
chr1	22673501	22674500	*	1.51699e-20	2.8253e-19	31.0952	31960	ENSBTAT00000078537
chr1	34144501	34145500	*	1.37124e-08	6.47021e-08	-32.1429	331385	ENSBTAT00000062524
chr1	41004501	41005500	*	7.26295e-07	2.4863e-06	26.5194	29719	ENSBTAT00000070212
chr1	41005001	41006000	*	7.26295e-07	2.4863e-06	26.5194	30219	ENSBTAT00000070212
chr1	41699001	41700000	*	1.9432e-112	1.00494e-109	32.402	11181	ENSBTAT00000075128
chr1	44142501	44143500	*	3.06479e-09	1.60833e-08	27.2443	56429	ENSBTAT00000018160
chr1	44143001	44144000	*	6.4662e-09	3.22184e-08	27.4469	56929	ENSBTAT00000018160
chr1	44788001	44789000	*	2.09768e-24	5.29238e-23	-49.02	36954	ENSBTAT00000017716
chr1	44846501	44847500	*	1.39179e-20	2.60107e-19	-26.1585	95454	ENSBTAT00000017716
chr1	44862501	44863500	*	5.95317e-09	2.98483e-08	-31.3844	-84735	ENSBTAT00000005845
chr1	47067001	47068000	*	3.85654e-08	1.68156e-07	-42.8509	180008	ENSBTAT00000004776
chr1	47423001	47424000	*	1.21477e-10	7.88223e-10	-28.5178	536008	ENSBTAT00000004776
chr1	47423501	47424500	*	1.21477e-10	7.88223e-10	-28.5178	536508	ENSBTAT00000004776
chr1	52994501	52995500	*	6.3997e-07	2.215e-06	-26	-40994	ENSBTAT00000007606
chr1	58448001	58449000	*	2.96481e-45	2.31527e-43	26.1229	12583	ENSBTAT00000055158
chr1	58448501	58449500	*	2.96481e-45	2.31527e-43	26.1229	13083	ENSBTAT00000055158
chr1	59367001	59368000	*	4.43389e-13	3.95742e-12	35.5088	-336967	ENSBTAT00000015819
chr1	60951001	60952000	*	8.78499e-18	1.28315e-16	25.1602	82484	ENSBTAT00000061776
chr1	67876001	67877000	*	8.55524e-13	7.37857e-12	-46.1596	47832	ENSBTAT00000061751
chr1	67877001	67878000	*	1.01869e-07	4.10991e-07	28.713	48832	ENSBTAT00000061751
chr1	68076001	68077000	*	2.42505e-05	5.91501e-05	25.2568	-7530	ENSBTAT00000086177
chr1	68076501	68077500	*	2.42505e-05	5.91501e-05	25.2568	-8030	ENSBTAT00000086177
chr1	71390501	71391500	*	1.07861e-12	9.20453e-12	27.392	19089	ENSBTAT00000011684
chr1	71391001	71392000	*	1.41646e-11	1.04165e-10	25.3559	18589	ENSBTAT00000011684
chr1	71804501	71805500	*	1.32317e-06	4.29807e-06	-33.6105	-23647	ENSBTAT00000085878
chr1	72107501	72108500	*	8.9427e-12	6.74719e-11	40.1411	7409	ENSBTAT00000001128
chr1	73010501	73011500	*	1.88604e-19	3.20559e-18	49.4101	-36603	ENSBTAT00000069477
chr1	73011001	73012000	*	1.57827e-20	2.93549e-19	34.6169	-36103	ENSBTAT00000069477
chr1	73052001	73053000	*	1.23689e-15	1.46303e-14	36.2833	-86	ENSBTAT00000079971
chr1	73866001	73867000	*	7.31727e-19	1.18102e-17	-35.2997	-9554	ENSBTAT00000070409
chr1	73866501	73867500	*	9.29263e-19	1.48561e-17	-41.941	-10054	ENSBTAT00000070409
chr1	73999501	74000500	*	2.4388e-08	1.1003e-07	37.2595	-42735	ENSBTAT00000077002
chr1	74072501	74073500	*	3.46172e-48	3.02347e-46	47.8883	29268	ENSBTAT00000076463
chr1	76552501	76553500	*	2.59946e-22	5.58301e-21	33.224	-79361	ENSBTAT00000008958
chr1	76553001	76554000	*	2.59946e-22	5.58301e-21	33.224	-79861	ENSBTAT00000008958
chr1	77495001	77496000	*	4.2751e-08	1.85027e-07	-26.5306	2570	ENSBTAT00000079852
chr1	77495501	77496500	*	4.2751e-08	1.85027e-07	-26.5306	2070	ENSBTAT00000079852
chr1	77946001	77947000	*	2.26987e-05	5.57303e-05	-27.8481	-56183	ENSBTAT00000083717
chr1	80656001	80657000	*	1.53777e-09	8.4584e-09	-29.067	4937	ENSBTAT00000004094
chr1	80935001	80936000	*	1.07128e-34	5.04794e-33	26.9961	61395	ENSBTAT00000075621
chr1	80935501	80936500	*	5.82772e-95	2.13628e-92	30.4399	61895	ENSBTAT00000075621
chr1	82572501	82573500	*	9.57191e-49	8.58265e-47	35.8129	-46139	ENSBTAT00000070247
chr1	83180001	83181000	*	2.30733e-14	2.38729e-13	25.5392	-25224	ENSBTAT00000047345
chr1	83181501	83182500	*	1.75175e-23	4.11475e-22	28.7294	-23724	ENSBTAT00000047345
chr1	83483001	83484000	*	1.23984e-08	5.89249e-08	-25.0962	-1321	ENSBTAT00000023192
chr1	83636501	83637500	*	9.19998e-18	1.34093e-16	55.4863	3009	ENSBTAT00000059691
chr1	83637001	83638000	*	3.30829e-11	2.32022e-10	45.6404	2509	ENSBTAT00000059691
chr1	84980001	84981000	*	2.0448e-05	5.07898e-05	-26.1319	115216	ENSBTAT00000062571
chr1	91025001	91026000	*	4.01103e-11	2.78177e-10	-27.619	-573763	ENSBTAT00000086735
chr1	96243501	96244500	*	2.19184e-19	3.70662e-18	-33.0823	-84711	ENSBTAT00000067104
chr1	96636501	96637500	*	2.08716e-06	6.50718e-06	-35.8592	64060	ENSBTAT00000018153
chr1	96637001	96638000	*	2.08716e-06	6.50718e-06	-35.8592	64560	ENSBTAT00000018153
chr1	97795501	97796500	*	1.79434e-07	6.91964e-07	32.4012	-102439	ENSBTAT00000070682
chr1	98092501	98093500	*	3.62309e-14	3.66974e-13	-25.3838	69560	ENSBTAT00000063589
chr1	99074001	99075000	*	1.7962e-10	1.13645e-09	26.2849	-200067	ENSBTAT00000042408
chr1	101851001	101852000	*	8.48976e-18	1.24265e-16	-41.5929	-163881	ENSBTAT00000061770
chr1	101851501	101852500	*	8.48976e-18	1.24265e-16	-41.5929	-163381	ENSBTAT00000061770
chr1	111348501	111349500	*	8.60124e-109	4.15508e-106	-40.8605	58637	ENSBTAT00000024576
chr1	111349001	111350000	*	1.40312e-114	7.4734e-112	-39.7881	58137	ENSBTAT00000024576
chr1	111349501	111350500	*	7.98974e-14	7.78209e-13	-40.938	57637	ENSBTAT00000024576
chr1	111901001	111902000	*	0.00164093	0.00244432	25.3333	24653	ENSBTAT00000006854
chr1	112701001	112702000	*	2.45031e-37	1.31692e-35	-88.7097	-14271	ENSBTAT00000015298
chr1	112847501	112848500	*	1.14773e-10	7.47172e-10	-26.6129	-160771	ENSBTAT00000015298
chr1	117828001	117829000	*	3.55878e-13	3.21597e-12	26.4504	90506	ENSBTAT00000066719
chr1	117828501	117829500	*	3.55878e-13	3.21597e-12	26.4504	91006	ENSBTAT00000066719
chr1	117871001	117872000	*	6.12179e-08	2.57114e-07	-27.8149	133506	ENSBTAT00000066719
chr1	117871501	117872500	*	6.12179e-08	2.57114e-07	-27.8149	134006	ENSBTAT00000066719
chr1	119438001	119439000	*	8.29616e-61	1.14887e-58	28.245	-61210	ENSBTAT00000000580
chr1	121268001	121269000	*	5.52664e-09	2.78419e-08	30.2511	4228	ENSBTAT00000081858
chr1	126735001	126736000	*	1.30639e-16	1.70815e-15	43.1042	-159	ENSBTAT00000024143
chr1	126735501	126736500	*	3.26455e-16	4.1057e-15	45.818	0	ENSBTAT00000034692
chr1	128596001	128597000	*	5.36625e-17	7.27373e-16	-40.8053	-34285	ENSBTAT00000011480
chr1	130084501	130085500	*	0.000442103	0.000776492	25.4058	-1831	ENSBTAT00000078729
chr1	131113501	131114500	*	4.11794e-25	1.08737e-23	28.0845	17318	ENSBTAT00000019421
chr1	133210501	133211500	*	4.84648e-05	0.000109811	-30.7592	54128	ENSBTAT00000067349
chr1	135233501	135234500	*	2.55457e-06	7.80704e-06	26.2472	-53115	ENSBTAT00000079110
chr1	135234001	135235000	*	2.55457e-06	7.80704e-06	26.2472	-52615	ENSBTAT00000079110
chr1	135655001	135656000	*	3.77165e-13	3.39504e-12	29.681	21494	ENSBTAT00000087482
chr1	140950001	140951000	*	3.24288e-33	1.40289e-31	28.3935	85873	ENSBTAT00000060022
chr1	141618501	141619500	*	5.12404e-06	1.46331e-05	-26.1254	-1665	ENSBTAT00000011146
chr1	141619001	141620000	*	5.12404e-06	1.46331e-05	-26.1254	-1165	ENSBTAT00000011146
chr1	141797501	141798500	*	3.24876e-20	5.89384e-19	33.1793	-49688	ENSBTAT00000012036
chr1	141798001	141799000	*	3.24876e-20	5.89384e-19	33.1793	-50188	ENSBTAT00000012036
chr1	142483001	142484000	*	1.33309e-08	6.30473e-08	35.6863	-4705	ENSBTAT00000085091
chr1	142575001	142576000	*	1.11131e-05	2.93827e-05	-28.3422	-5756	ENSBTAT00000028349
chr1	143521001	143522000	*	2.00855e-29	7.01608e-28	33.2556	1993	ENSBTAT00000015200
chr1	143671001	143672000	*	6.80432e-08	2.83544e-07	-29.3651	57052	ENSBTAT00000023149
chr1	144562501	144563500	*	3.9184e-36	1.978e-34	-55.1351	1921	ENSBTAT00000043652
chr1	144563001	144564000	*	3.02485e-33	1.3104e-31	-55.3849	2421	ENSBTAT00000043652
chr1	145165001	145166000	*	3.01394e-23	6.96146e-22	33.0348	31718	ENSBTAT00000081350
chr1	145219501	145220500	*	3.55846e-05	8.33517e-05	-27.1186	17365	ENSBTAT00000083892
chr1	145459501	145460500	*	2.88039e-20	5.24771e-19	-33.4747	-58363	ENSBTAT00000043477
chr1	145460001	145461000	*	2.46087e-28	8.02273e-27	-33.8295	-58863	ENSBTAT00000043477
chr1	145460501	145461500	*	2.67313e-10	1.65006e-09	-31.7182	-59363	ENSBTAT00000043477
chr1	145484001	145485000	*	6.4254e-12	4.94337e-11	-32.1429	-49099	ENSBTAT00000075987
chr1	145593501	145594500	*	1.75918e-06	5.56554e-06	-26.1825	-3544	ENSBTAT00000043482
chr1	145678501	145679500	*	5.53745e-13	4.88606e-12	30.3602	9554	ENSBTAT00000015668
chr1	145686501	145687500	*	2.10751e-08	9.61698e-08	-25.8959	17554	ENSBTAT00000015668
chr1	145965001	145966000	*	1.69225e-17	2.40906e-16	-30.6252	5980	ENSBTAT00000004097
chr1	145973001	145974000	*	1.1367e-16	1.49427e-15	27.7148	163	ENSBTAT00000004104
chr1	146031001	146032000	*	9.56343e-06	2.56478e-05	26.9815	29117	ENSBTAT00000029328
chr1	146131501	146132500	*	7.89337e-08	3.2538e-07	26.0812	9671	ENSBTAT00000074762
chr1	146383001	146384000	*	7.24638e-16	8.79489e-15	35.0233	46179	ENSBTAT00000075201
chr1	146383501	146384500	*	0.000151453	0.000302349	28.3117	45679	ENSBTAT00000075201
chr1	147011001	147012000	*	6.22015e-19	1.01009e-17	27.1851	145227	ENSBTAT00000063511
chr1	147041001	147042000	*	3.78104e-14	3.82351e-13	35.8408	161841	ENSBTAT00000061703
chr1	147409001	147410000	*	5.69717e-13	5.01776e-12	-29.7171	-164280	ENSBTAT00000006224
chr1	147608501	147609500	*	4.49485e-19	7.40239e-18	-26.1036	-363780	ENSBTAT00000006224
chr1	148720501	148721500	*	9.07799e-11	5.98925e-10	25.4044	35948	ENSBTAT00000043204
chr1	150058001	150059000	*	2.77045e-17	3.86666e-16	26.9657	27525	ENSBTAT00000052335
chr1	150439501	150440500	*	1.43943e-54	1.61915e-52	32.3439	-38204	ENSBTAT00000062705
chr1	150933001	150934000	*	4.59432e-71	8.74215e-69	33.531	-129169	ENSBTAT00000080229
chr1	150933501	150934500	*	1.82861e-69	3.32711e-67	31.364	-129669	ENSBTAT00000080229
chr1	151150501	151151500	*	3.28269e-85	9.55924e-83	31.3554	1979	ENSBTAT00000060213
chr1	151151001	151152000	*	1.76181e-87	5.5033e-85	31.9892	2479	ENSBTAT00000060213
chr1	152616001	152617000	*	3.45991e-11	2.41907e-10	35.0649	-21136	ENSBTAT00000025464
chr1	152825001	152826000	*	3.25183e-15	3.68544e-14	26.0764	7099	ENSBTAT00000034553
chr1	152964001	152965000	*	1.63877e-10	1.04303e-09	-37.2417	1824	ENSBTAT00000080891
chr1	152964501	152965500	*	5.54261e-27	1.66779e-25	-40.242	2324	ENSBTAT00000080891
chr1	152965001	152966000	*	3.21632e-18	4.89993e-17	-42.0167	2824	ENSBTAT00000080891
chr1	152990001	152991000	*	5.77767e-32	2.33722e-30	-37.7922	27824	ENSBTAT00000080891
chr1	152990501	152991500	*	4.93655e-69	8.86547e-67	-46.5289	28324	ENSBTAT00000080891
chr1	152991001	152992000	*	1.97743e-38	1.11924e-36	-55.6122	28824	ENSBTAT00000080891
chr1	154267001	154268000	*	1.24233e-11	9.20445e-11	-28.7265	183672	ENSBTAT00000043193
chr1	154284001	154285000	*	5.05652e-06	1.44618e-05	27.9057	166672	ENSBTAT00000043193
chr1	154405001	154406000	*	8.42774e-52	8.45041e-50	27.1379	45672	ENSBTAT00000043193
chr1	154835501	154836500	*	3.19108e-09	1.67017e-08	-26.6815	-218914	ENSBTAT00000043194
chr1	155111001	155112000	*	5.58968e-30	2.01874e-28	-25.697	413166	ENSBTAT00000028199
chr1	155157501	155158500	*	2.13792e-26	6.1566e-25	-25.6788	366666	ENSBTAT00000028199
chr1	155268001	155269000	*	2.933e-19	4.91005e-18	-25.3361	256166	ENSBTAT00000028199
chr1	155268501	155269500	*	2.933e-19	4.91005e-18	-25.3361	255666	ENSBTAT00000028199
chr1	155290001	155291000	*	2.17365e-10	1.35918e-09	-31.1594	234166	ENSBTAT00000028199
chr1	155290501	155291500	*	6.55603e-15	7.18461e-14	-28.2895	233666	ENSBTAT00000028199
chr1	155459501	155460500	*	1.88002e-10	1.18611e-09	-41.3861	64666	ENSBTAT00000028199
chr1	155501001	155502000	*	4.65131e-22	9.77429e-21	30.1544	23166	ENSBTAT00000028199
chr1	155501501	155502500	*	1.14595e-21	2.33106e-20	30.4016	22666	ENSBTAT00000028199
chr1	155532501	155533500	*	6.06389e-27	1.81894e-25	34.8923	-7337	ENSBTAT00000028199
chr1	155533001	155534000	*	6.06389e-27	1.81894e-25	34.8923	-7837	ENSBTAT00000028199
chr1	155681001	155682000	*	2.94339e-20	5.35701e-19	25.7426	-155837	ENSBTAT00000028199
chr1	155763001	155764000	*	9.11953e-69	1.6191e-66	25.3839	-237837	ENSBTAT00000028199
chr1	155787001	155788000	*	3.19377e-19	5.32655e-18	33.367	-261837	ENSBTAT00000028199
chr1	156441001	156442000	*	4.55104e-09	2.32426e-08	26.0607	78815	ENSBTAT00000083946
chr2	68501	69500	*	1.16626e-06	3.83193e-06	-27.4691	-245619	ENSBTAT00000035588
chr2	3956501	3957500	*	2.29006e-07	8.66535e-07	-32.3753	-229788	ENSBTAT00000075020
chr2	4116001	4117000	*	6.8554e-28	2.18465e-26	-25.8963	-70288	ENSBTAT00000075020
chr2	4116501	4117500	*	7.58266e-28	2.41333e-26	-30.1843	-69788	ENSBTAT00000075020
chr2	4225001	4226000	*	7.59728e-40	4.57874e-38	-26.2022	37715	ENSBTAT00000075020
chr2	4225501	4226500	*	9.69283e-43	6.76405e-41	-27.4623	38215	ENSBTAT00000075020
chr2	5040501	5041500	*	4.98268e-06	1.42762e-05	29.6658	9401	ENSBTAT00000084838
chr2	5356001	5357000	*	2.81433e-16	3.56393e-15	-25.3498	-56002	ENSBTAT00000049425
chr2	5356501	5357500	*	1.91127e-18	2.9739e-17	-26.2656	-55502	ENSBTAT00000049425
chr2	5383001	5384000	*	4.90394e-16	6.05988e-15	35.5694	-29002	ENSBTAT00000049425
chr2	5383501	5384500	*	4.90394e-16	6.05988e-15	35.5694	-28502	ENSBTAT00000049425
chr2	5391501	5392500	*	6.16087e-14	6.07664e-13	30.5163	-20502	ENSBTAT00000049425
chr2	5730501	5731500	*	2.48581e-27	7.64228e-26	-42.6981	-46755	ENSBTAT00000082064
chr2	5731001	5732000	*	2.48581e-27	7.64228e-26	-42.6981	-47255	ENSBTAT00000082064
chr2	11251001	11252000	*	2.31191e-06	7.13561e-06	-27.0741	100952	ENSBTAT00000076926
chr2	13309501	13310500	*	1.39266e-10	8.96323e-10	-40.9836	147530	ENSBTAT00000012896
chr2	20799001	20800000	*	1.72443e-40	1.07785e-38	25.235	-2193	ENSBTAT00000021334
chr2	22969001	22970000	*	1.30949e-08	6.20088e-08	-31.5755	164143	ENSBTAT00000000201
chr2	23582001	23583000	*	7.06149e-06	1.95266e-05	-29.215	245	ENSBTAT00000079838
chr2	23582501	23583500	*	5.95578e-11	4.03333e-10	-30.7336	0	ENSBTAT00000079838
chr2	23583001	23584000	*	6.9614e-07	2.39188e-06	-33.8772	0	ENSBTAT00000079838
chr2	24512501	24513500	*	1.29596e-43	9.40715e-42	28.8537	34412	ENSBTAT00000038492
chr2	25562501	25563500	*	4.90042e-14	4.89e-13	-32.4359	-5604	ENSBTAT00000085340
chr2	25563001	25564000	*	4.90042e-14	4.89e-13	-32.4359	-6104	ENSBTAT00000085340
chr2	30306501	30307500	*	3.79887e-15	4.2728e-14	-33.3333	-29043	ENSBTAT00000005682
chr2	30714501	30715500	*	3.6868e-36	1.8641e-34	29.1534	0	ENSBTAT00000079414
chr2	34447001	34448000	*	3.61836e-06	1.07061e-05	-25.4545	43010	ENSBTAT00000020379
chr2	36899001	36900000	*	1.19417e-17	1.72502e-16	26.7649	6427	ENSBTAT00000074575
chr2	37968501	37969500	*	6.83689e-05	0.000149163	26.6021	-20951	ENSBTAT00000005591
chr2	40011501	40012500	*	2.91442e-122	1.78935e-119	38.1339	123537	ENSBTAT00000004758
chr2	40012001	40013000	*	4.94501e-154	4.25047e-151	36.4501	124037	ENSBTAT00000004758
chr2	40012501	40013500	*	4.23273e-66	6.9505e-64	32.6072	124537	ENSBTAT00000004758
chr2	43362001	43363000	*	2.04506e-07	7.80396e-07	-33.3333	-53111	ENSBTAT00000036905
chr2	43362501	43363500	*	2.04506e-07	7.80396e-07	-33.3333	-52611	ENSBTAT00000036905
chr2	43917501	43918500	*	1.94996e-10	1.2281e-09	-29.0705	-17809	ENSBTAT00000062349
chr2	43918001	43919000	*	1.94996e-10	1.2281e-09	-29.0705	-17309	ENSBTAT00000062349
chr2	45170501	45171500	*	1.21472e-08	5.7805e-08	-27.4194	306069	ENSBTAT00000086025
chr2	45171001	45172000	*	1.21472e-08	5.7805e-08	-27.4194	306569	ENSBTAT00000086025
chr2	47781001	47782000	*	7.2401e-05	0.000156917	38.3459	-24962	ENSBTAT00000068841
chr2	47781501	47782500	*	7.29608e-19	1.17806e-17	51.1329	-25462	ENSBTAT00000068841
chr2	54500001	54501000	*	1.81967e-10	1.14989e-09	29.4243	-94486	ENSBTAT00000060658
chr2	54500501	54501500	*	1.81967e-10	1.14989e-09	29.4243	-94986	ENSBTAT00000060658
chr2	63327001	63328000	*	8.29025e-11	5.49952e-10	-33.8611	-17056	ENSBTAT00000070155
chr2	63327501	63328500	*	8.29025e-11	5.49952e-10	-33.8611	-16556	ENSBTAT00000070155
chr2	66169501	66170500	*	2.20204e-07	8.35463e-07	-25.6248	624804	ENSBTAT00000085001
chr2	66170001	66171000	*	2.20204e-07	8.35463e-07	-25.6248	625304	ENSBTAT00000085001
chr2	71022501	71023500	*	1.25204e-09	6.98946e-09	-25.7178	622	ENSBTAT00000077862
chr2	71023001	71024000	*	1.25204e-09	6.98946e-09	-25.7178	1122	ENSBTAT00000077862
chr2	71913501	71914500	*	3.3108e-23	7.62992e-22	47.275	26726	ENSBTAT00000038352
chr2	72718501	72719500	*	5.98053e-16	7.31697e-15	45.35	6242	ENSBTAT00000015510
chr2	72719001	72720000	*	5.98053e-16	7.31697e-15	45.35	6742	ENSBTAT00000015510
chr2	73699001	73700000	*	2.93639e-12	2.36448e-11	-34.548	290770	ENSBTAT00000069948
chr2	73699501	73700500	*	2.93639e-12	2.36448e-11	-34.548	291270	ENSBTAT00000069948
chr2	73776001	73777000	*	7.32026e-13	6.36586e-12	-62.8049	367770	ENSBTAT00000069948
chr2	73776501	73777500	*	4.92807e-15	5.47177e-14	-52.8706	368270	ENSBTAT00000069948
chr2	80253501	80254500	*	1.67714e-06	5.3313e-06	-25.3225	-11821	ENSBTAT00000024821
chr2	88727501	88728500	*	3.94838e-08	1.71848e-07	25.839	-23079	ENSBTAT00000033058
chr2	95145501	95146500	*	2.4097e-06	7.40571e-06	25.3528	80783	ENSBTAT00000021553
chr2	95367001	95368000	*	2.37662e-15	2.73154e-14	-26.5085	100055	ENSBTAT00000066725
chr2	96349001	96350000	*	4.27923e-40	2.61698e-38	32.1299	-30507	ENSBTAT00000010299
chr2	96880001	96881000	*	2.36441e-11	1.68585e-10	-43.6327	163754	ENSBTAT00000059788
chr2	96880501	96881500	*	2.36441e-11	1.68585e-10	-43.6327	163254	ENSBTAT00000059788
chr2	97513001	97514000	*	3.71498e-06	1.09618e-05	27.1524	-80986	ENSBTAT00000020495
chr2	104597501	104598500	*	3.29355e-07	1.20754e-06	-30.6667	-21351	ENSBTAT00000007349
chr2	104875001	104876000	*	4.93675e-36	2.47901e-34	26.71	-14614	ENSBTAT00000025292
chr2	104875501	104876500	*	3.99609e-34	1.82169e-32	26.8576	-15114	ENSBTAT00000025292
chr2	104953501	104954500	*	3.33297e-20	6.04221e-19	-35.5222	-93114	ENSBTAT00000025292
chr2	104954001	104955000	*	7.89476e-28	2.5069e-26	-43.6815	-93614	ENSBTAT00000025292
chr2	105134501	105135500	*	5.1328e-24	1.25117e-22	-52.463	-37943	ENSBTAT00000077155
chr2	105235501	105236500	*	7.93621e-09	3.8899e-08	-27.7015	-101512	ENSBTAT00000069086
chr2	105368001	105369000	*	5.48447e-07	1.92372e-06	29.9974	29991	ENSBTAT00000069086
chr2	105368501	105369500	*	5.48447e-07	1.92372e-06	29.9974	30491	ENSBTAT00000069086
chr2	106732001	106733000	*	2.95408e-24	7.36524e-23	-61.0415	-6389	ENSBTAT00000017935
chr2	106732501	106733500	*	2.3065e-22	4.97696e-21	-55.6863	-5889	ENSBTAT00000017935
chr2	107077001	107078000	*	3.19178e-08	1.41056e-07	32.8008	34858	ENSBTAT00000043942
chr2	107572501	107573500	*	1.98753e-101	8.36875e-99	29.2687	24118	ENSBTAT00000019936
chr2	107573001	107574000	*	1.98753e-101	8.36875e-99	29.2687	24618	ENSBTAT00000019936
chr2	107792001	107793000	*	2.83901e-23	6.5696e-22	30.9633	-171613	ENSBTAT00000073209
chr2	107792501	107793500	*	2.83901e-23	6.5696e-22	30.9633	-172113	ENSBTAT00000073209
chr2	107898001	107899000	*	1.55467e-14	1.63847e-13	-31.9043	-277613	ENSBTAT00000073209
chr2	107923001	107924000	*	1.1734e-18	1.85943e-17	-26.9763	-302613	ENSBTAT00000073209
chr2	108154501	108155500	*	2.03145e-06	6.34811e-06	-27.0957	-534113	ENSBTAT00000073209
chr2	110403001	110404000	*	8.60885e-19	1.38054e-17	32.1272	24841	ENSBTAT00000081508
chr2	111393501	111394500	*	3.01913e-11	2.12556e-10	-28.2258	-93474	ENSBTAT00000060441
chr2	111394001	111395000	*	3.01913e-11	2.12556e-10	-28.2258	-92974	ENSBTAT00000060441
chr2	115793001	115794000	*	7.57881e-30	2.71743e-28	-44.728	1499	ENSBTAT00000071917
chr2	116018001	116019000	*	5.87492e-12	4.54314e-11	-35.7143	25224	ENSBTAT00000028431
chr2	116413501	116414500	*	1.89541e-25	5.12437e-24	-33.6584	-136399	ENSBTAT00000082762
chr2	116414001	116415000	*	1.89541e-25	5.12437e-24	-33.6584	-136899	ENSBTAT00000082762
chr2	116430001	116431000	*	0.00134823	0.00205997	26.8942	-152899	ENSBTAT00000082762
chr2	116433501	116434500	*	2.08156e-16	2.67044e-15	39.2078	-156399	ENSBTAT00000082762
chr2	119345001	119346000	*	8.30611e-05	0.000177386	-28.7999	19631	ENSBTAT00000084889
chr2	119916001	119917000	*	8.57018e-07	2.89288e-06	25.3094	-96390	ENSBTAT00000086431
chr2	120218501	120219500	*	1.95776e-31	7.69245e-30	-35.1791	25810	ENSBTAT00000055491
chr2	120219001	120220000	*	7.95231e-31	3.02227e-29	-36.712	26310	ENSBTAT00000055491
chr2	120971501	120972500	*	1.79421e-08	8.28808e-08	32.6642	12241	ENSBTAT00000070024
chr2	122115001	122116000	*	5.85905e-21	1.12953e-19	26.0655	-6886	ENSBTAT00000076106
chr2	122152501	122153500	*	1.93977e-12	1.60309e-11	-37.4045	0	ENSBTAT00000083900
chr2	122556501	122557500	*	3.54448e-07	1.29129e-06	28.4098	28489	ENSBTAT00000025262
chr2	123700001	123701000	*	2.64375e-07	9.87658e-07	43.4422	-367280	ENSBTAT00000083982
chr2	124127501	124128500	*	1.58969e-21	3.19616e-20	33.8781	59223	ENSBTAT00000083982
chr2	124128501	124129500	*	2.06325e-06	6.43943e-06	-26.1286	60223	ENSBTAT00000083982
chr2	124499001	124500000	*	1.6859e-08	7.82603e-08	-27.1244	22439	ENSBTAT00000071460
chr2	124922001	124923000	*	5.78326e-07	2.01908e-06	27.8602	-4401	ENSBTAT00000059667
chr2	125222001	125223000	*	6.79376e-10	3.95099e-09	-25.0011	20052	ENSBTAT00000038757
chr2	125222501	125223500	*	1.15301e-08	5.5055e-08	-26.6121	20552	ENSBTAT00000038757
chr2	125810001	125811000	*	3.43352e-15	3.88149e-14	-38.6717	-3828	ENSBTAT00000071995
chr2	126280501	126281500	*	5.4117e-10	3.19131e-09	-28.2242	5272	ENSBTAT00000005789
chr2	126378001	126379000	*	4.88662e-42	3.2709e-40	42.3273	-3708	ENSBTAT00000063552
chr2	126378501	126379500	*	2.02759e-59	2.70565e-57	48.5294	-4208	ENSBTAT00000063552
chr2	126471001	126472000	*	1.61485e-29	5.66628e-28	-28.3337	5025	ENSBTAT00000081502
chr2	126743001	126744000	*	6.83644e-10	3.9734e-09	26.8466	-20040	ENSBTAT00000012691
chr2	126939501	126940500	*	8.81828e-27	2.60936e-25	27.2053	0	ENSBTAT00000017456
chr2	126949001	126950000	*	1.90074e-37	1.02642e-35	-31.6459	-9170	ENSBTAT00000017456
chr2	126949501	126950500	*	5.38034e-36	2.69741e-34	-30.9655	-9670	ENSBTAT00000017456
chr2	126955001	126956000	*	2.12268e-48	1.87099e-46	25.0765	-15170	ENSBTAT00000017456
chr2	126955501	126956500	*	7.26642e-82	1.90662e-79	31.905	-15670	ENSBTAT00000017456
chr2	126956001	126957000	*	6.84811e-27	2.04434e-25	29.5318	15388	ENSBTAT00000071412
chr2	129391501	129392500	*	0.000722241	0.00119451	26.8027	-4183	ENSBTAT00000060144
chr2	129843001	129844000	*	2.05876e-12	1.69622e-11	47.2962	0	ENSBTAT00000076714
chr2	129843501	129844500	*	1.99424e-21	3.9768e-20	55.3947	0	ENSBTAT00000076714
chr2	129844001	129845000	*	3.38552e-24	8.39205e-23	39.7677	246	ENSBTAT00000076714
chr2	129844501	129845500	*	3.87697e-53	4.10538e-51	47.2454	746	ENSBTAT00000076714
chr2	129845001	129846000	*	8.11374e-32	3.2642e-30	52.8012	1246	ENSBTAT00000076714
chr2	130004001	130005000	*	1.89682e-13	1.77138e-12	25.0494	33310	ENSBTAT00000026780
chr2	130010001	130011000	*	8.65242e-38	4.759e-36	28.4801	27310	ENSBTAT00000026780
chr2	130716501	130717500	*	1.41844e-09	7.84951e-09	28.6915	10481	ENSBTAT00000082992
chr2	130722501	130723500	*	1.76597e-08	8.16851e-08	25.8462	4481	ENSBTAT00000082992
chr2	130783001	130784000	*	0.000451614	0.000791276	25.9722	3970	ENSBTAT00000069072
chr2	131594001	131595000	*	7.49171e-57	9.22653e-55	27.6957	121	ENSBTAT00000061629
chr2	132537501	132538500	*	1.12181e-17	1.6252e-16	27.196	1874	ENSBTAT00000027089
chr2	133155501	133156500	*	8.71388e-09	4.24138e-08	41.3117	-44615	ENSBTAT00000086124
chr2	134301501	134302500	*	8.33753e-11	5.52765e-10	33.1118	-71001	ENSBTAT00000077003
chr2	134302001	134303000	*	2.22345e-10	1.38809e-09	36.8687	-71501	ENSBTAT00000077003
chr2	134317001	134318000	*	2.43668e-25	6.54655e-24	-35.9485	-86501	ENSBTAT00000077003
chr2	134397001	134398000	*	1.21565e-20	2.28455e-19	33.5437	31922	ENSBTAT00000025516
chr2	135180001	135181000	*	7.70866e-05	0.000165972	-26.5402	-13392	ENSBTAT00000075307
chr2	135180501	135181500	*	7.70866e-05	0.000165972	-26.5402	-13892	ENSBTAT00000075307
chr2	135327501	135328500	*	1.89863e-12	1.57212e-11	40.9364	17770	ENSBTAT00000015978
chr2	135328001	135329000	*	5.69235e-14	5.63781e-13	48.2933	17270	ENSBTAT00000015978
chr2	135408501	135409500	*	3.38496e-19	5.63261e-18	27.7997	-15119	ENSBTAT00000015977
chr2	135409001	135410000	*	3.14716e-21	6.19268e-20	28.0182	-15619	ENSBTAT00000015977
chr2	135801501	135802500	*	3.23723e-107	1.53996e-104	28.301	17981	ENSBTAT00000011217
chr2	135889501	135890500	*	9.91046e-68	1.70841e-65	-31.5697	-2747	ENSBTAT00000007450
chr2	135890001	135891000	*	6.6053e-34	2.97309e-32	-26.9281	-2247	ENSBTAT00000007450
chr2	135894501	135895500	*	3.27278e-75	6.92531e-73	-29.3226	1256	ENSBTAT00000007450
chr2	135895001	135896000	*	3.17652e-67	5.37183e-65	-28.4156	1756	ENSBTAT00000007450
chr2	135924001	135925000	*	9.66048e-21	1.83011e-19	25.7607	-9234	ENSBTAT00000073445
chr2	135962501	135963500	*	1.23904e-22	2.73274e-21	33.9186	7761	ENSBTAT00000079964
chr2	135963001	135964000	*	8.75089e-16	1.05307e-14	28.0666	8261	ENSBTAT00000079964
chr2	136251001	136252000	*	4.47535e-46	3.61493e-44	-37.2307	63326	ENSBTAT00000085947
chr2	136469001	136470000	*	6.49458e-31	2.48449e-29	-28.2199	281326	ENSBTAT00000085947
chr2	136495001	136496000	*	8.42714e-09	4.11033e-08	26.2298	307326	ENSBTAT00000085947
chr2	136495501	136496500	*	5.69225e-09	2.86265e-08	25.3603	307826	ENSBTAT00000085947
chr2	136516501	136517500	*	9.67993e-72	1.88214e-69	26.3468	328826	ENSBTAT00000085947
chr2	136517001	136518000	*	1.72586e-72	3.42519e-70	27.6742	329326	ENSBTAT00000085947
chr2	136517501	136518500	*	1.99206e-21	3.97374e-20	32.7706	329826	ENSBTAT00000085947
chr2	136618001	136619000	*	4.73934e-28	1.52003e-26	44.3613	430326	ENSBTAT00000085947
chr2	136618501	136619500	*	6.72419e-49	6.06854e-47	40.4122	430826	ENSBTAT00000085947
chr2	136625001	136626000	*	3.92991e-15	4.41223e-14	-26.7264	437326	ENSBTAT00000085947
chr2	136628001	136629000	*	2.07334e-21	4.12992e-20	40.4771	440326	ENSBTAT00000085947
chr2	136700001	136701000	*	1.28881e-10	8.33362e-10	-25.0663	512326	ENSBTAT00000085947
chr2	136831001	136832000	*	7.88998e-117	4.33199e-114	37.289	643326	ENSBTAT00000085947
chr2	136831501	136832500	*	7.88998e-117	4.33199e-114	37.289	643826	ENSBTAT00000085947
chr3	344001	345000	*	0.000134215	0.000271247	-35.119	-13955	ENSBTAT00000057251
chr3	693001	694000	*	2.17567e-05	5.36766e-05	-27.8697	37376	ENSBTAT00000062717
chr3	1231001	1232000	*	1.95969e-11	1.41263e-10	25.9391	48255	ENSBTAT00000016878
chr3	1247501	1248500	*	5.94566e-21	1.14569e-19	27.7939	64755	ENSBTAT00000016878
chr3	1260001	1261000	*	1.43733e-15	1.68699e-14	-29.7217	74438	ENSBTAT00000072881
chr3	1260501	1261500	*	4.71924e-14	4.71752e-13	-27.9617	73938	ENSBTAT00000072881
chr3	3580501	3581500	*	1.52444e-05	3.90756e-05	-28.3378	41607	ENSBTAT00000022350
chr3	4454001	4455000	*	9.07331e-27	2.68291e-25	-49.4676	-5507	ENSBTAT00000062189
chr3	4454501	4455500	*	1.25106e-24	3.20109e-23	-40.4112	-5007	ENSBTAT00000062189
chr3	4513001	4514000	*	1.87394e-11	1.35505e-10	27.0208	-31890	ENSBTAT00000069622
chr3	8307001	8308000	*	6.41137e-31	2.45417e-29	-35.9529	3614	ENSBTAT00000017583
chr3	8307501	8308500	*	1.57824e-29	5.54248e-28	-36.5554	4114	ENSBTAT00000017583
chr3	12944001	12945000	*	2.96853e-21	5.84858e-20	34.141	46376	ENSBTAT00000080164
chr3	13939001	13940000	*	6.50154e-43	4.56259e-41	-27.7316	-1001	ENSBTAT00000016383
chr3	14137501	14138500	*	9.71878e-22	1.98932e-20	-35.5253	12264	ENSBTAT00000087158
chr3	14138001	14139000	*	7.5134e-25	1.94967e-23	-41.0693	12764	ENSBTAT00000087158
chr3	15634501	15635500	*	1.23825e-11	9.17857e-11	33.0372	0	ENSBTAT00000005980
chr3	15653001	15654000	*	1.90544e-26	5.50368e-25	27.5689	-5639	ENSBTAT00000023689
chr3	15674001	15675000	*	3.34927e-21	6.57584e-20	-25.9033	14364	ENSBTAT00000023689
chr3	15674501	15675500	*	4.58363e-34	2.08496e-32	-26.9353	14864	ENSBTAT00000023689
chr3	15806501	15807500	*	0.000248086	0.000466056	-27.3183	81084	ENSBTAT00000024292
chr3	15807001	15808000	*	4.59927e-06	1.32904e-05	28.6494	81584	ENSBTAT00000024292
chr3	15918001	15919000	*	2.10158e-19	3.55882e-18	-32.4962	-49147	ENSBTAT00000009896
chr3	15918501	15919500	*	2.10158e-19	3.55882e-18	-32.4962	-48647	ENSBTAT00000009896
chr3	16230001	16231000	*	1.55239e-12	1.29906e-11	-32.3154	0	ENSBTAT00000081817
chr3	16686501	16687500	*	7.04176e-34	3.16155e-32	28.0034	13186	ENSBTAT00000008184
chr3	16687001	16688000	*	6.8245e-98	2.67474e-95	73.7058	12686	ENSBTAT00000008184
chr3	16688001	16689000	*	1.82001e-12	1.51093e-11	30.6146	11686	ENSBTAT00000008184
chr3	17891501	17892500	*	6.66335e-08	2.78097e-07	28.5714	-21660	ENSBTAT00000007155
chr3	17892001	17893000	*	6.66335e-08	2.78097e-07	28.5714	-22160	ENSBTAT00000007155
chr3	17948001	17949000	*	1.55227e-08	7.25272e-08	-43.697	-2644	ENSBTAT00000066353
chr3	18754001	18755000	*	5.09667e-25	1.3359e-23	-29.4759	-7472	ENSBTAT00000020150
chr3	18754501	18755500	*	5.09667e-25	1.3359e-23	-29.4759	-6972	ENSBTAT00000020150
chr3	19008001	19009000	*	4.47313e-19	7.36856e-18	27.6464	6806	ENSBTAT00000068502
chr3	20177001	20178000	*	6.49261e-18	9.59907e-17	30.6707	12271	ENSBTAT00000004959
chr3	20177501	20178500	*	6.49261e-18	9.59907e-17	30.6707	11771	ENSBTAT00000004959
chr3	20191501	20192500	*	3.40568e-10	2.06885e-09	28.9727	-326	ENSBTAT00000066762
chr3	21125501	21126500	*	2.06643e-124	1.30735e-121	-48.5209	22864	ENSBTAT00000061659
chr3	21126001	21127000	*	2.06643e-124	1.30735e-121	-48.5209	22364	ENSBTAT00000061659
chr3	21142501	21143500	*	6.64502e-63	9.7435e-61	-27.3601	5864	ENSBTAT00000061659
chr3	21143001	21144000	*	2.29243e-64	3.55811e-62	-28.0287	5364	ENSBTAT00000061659
chr3	21147501	21148500	*	5.47391e-40	3.33123e-38	-27.5702	864	ENSBTAT00000061659
chr3	21161001	21162000	*	4.46123e-34	2.03002e-32	26.0518	-11639	ENSBTAT00000061659
chr3	21600001	21601000	*	5.03723e-54	5.53138e-52	25.8723	-67024	ENSBTAT00000028832
chr3	26367501	26368500	*	5.90956e-25	1.54474e-23	-29.7928	-36254	ENSBTAT00000056377
chr3	26368001	26369000	*	2.45833e-31	9.58976e-30	-36.0381	-36754	ENSBTAT00000056377
chr3	26698501	26699500	*	4.66597e-22	9.79683e-21	-42.0716	-10089	ENSBTAT00000023836
chr3	26699001	26700000	*	4.66597e-22	9.79683e-21	-42.0716	-9589	ENSBTAT00000023836
chr3	30744001	30745000	*	3.48216e-90	1.16353e-87	44.1214	41293	ENSBTAT00000079733
chr3	34064001	34065000	*	6.01569e-25	1.5715e-23	30.9162	27732	ENSBTAT00000011652
chr3	34064501	34065500	*	2.84656e-28	9.25108e-27	27.6787	28232	ENSBTAT00000011652
chr3	34333501	34334500	*	9.5611e-05	0.000200945	-29.8705	1557	ENSBTAT00000065823
chr3	34334001	34335000	*	3.5605e-13	3.21706e-12	-31.4697	2057	ENSBTAT00000065823
chr3	34334501	34335500	*	1.71425e-09	9.34989e-09	-30.9247	2557	ENSBTAT00000065823
chr3	35315001	35316000	*	6.59425e-10	3.83926e-09	25.8123	3195	ENSBTAT00000067498
chr3	35315501	35316500	*	1.89547e-09	1.02691e-08	26.6526	3695	ENSBTAT00000067498
chr3	49570501	49571500	*	2.61206e-09	1.38586e-08	-29.2308	-10339	ENSBTAT00000026855
chr3	49571001	49572000	*	2.61206e-09	1.38586e-08	-29.2308	-9839	ENSBTAT00000026855
chr3	49635001	49636000	*	1.15792e-07	4.62597e-07	29.3701	1671	ENSBTAT00000042481
chr3	49935001	49936000	*	9.62869e-10	5.46727e-09	39.7059	108653	ENSBTAT00000005756
chr3	49935501	49936500	*	9.62869e-10	5.46727e-09	39.7059	108153	ENSBTAT00000005756
chr3	51283501	51284500	*	1.91332e-08	8.80011e-08	-25.8745	640	ENSBTAT00000008109
chr3	51284001	51285000	*	1.91332e-08	8.80011e-08	-25.8745	140	ENSBTAT00000008109
chr3	53729501	53730500	*	9.7224e-10	5.51746e-09	-37.3955	-16455	ENSBTAT00000026919
chr3	53730001	53731000	*	9.7224e-10	5.51746e-09	-37.3955	-16955	ENSBTAT00000026919
chr3	59499001	59500000	*	1.45413e-20	2.71187e-19	44.768	-9795	ENSBTAT00000007603
chr3	59499501	59500500	*	1.25975e-15	1.48808e-14	33.4739	-9295	ENSBTAT00000007603
chr3	59502501	59503500	*	2.83956e-08	1.26621e-07	-25.6098	-6295	ENSBTAT00000007603
chr3	59503001	59504000	*	5.7743e-08	2.43743e-07	-29.1667	-5795	ENSBTAT00000007603
chr3	67273501	67274500	*	2.28256e-05	5.60111e-05	30.9091	82675	ENSBTAT00000023151
chr3	67274001	67275000	*	3.70453e-11	2.58026e-10	30.6075	82175	ENSBTAT00000023151
chr3	67274501	67275500	*	2.39963e-07	9.03744e-07	30.857	81675	ENSBTAT00000023151
chr3	72101001	72102000	*	8.41297e-12	6.36794e-11	-34.4271	79691	ENSBTAT00000008670
chr3	72101501	72102500	*	8.41297e-12	6.36794e-11	-34.4271	79191	ENSBTAT00000008670
chr3	79698001	79699000	*	2.32798e-06	7.1806e-06	-29.8039	114675	ENSBTAT00000071020
chr3	79698501	79699500	*	2.32798e-06	7.1806e-06	-29.8039	114175	ENSBTAT00000071020
chr3	82871501	82872500	*	3.72531e-12	2.95903e-11	-25.862	-19167	ENSBTAT00000068167
chr3	85163001	85164000	*	2.79565e-10	1.71982e-09	-28.4167	201888	ENSBTAT00000068965
chr3	87867501	87868500	*	0.000852889	0.00138135	-27.6923	388192	ENSBTAT00000023044
chr3	89407001	89408000	*	8.68812e-06	2.35297e-05	-26.7857	50161	ENSBTAT00000063304
chr3	89407501	89408500	*	8.68812e-06	2.35297e-05	-26.7857	50661	ENSBTAT00000063304
chr3	90351001	90352000	*	5.61639e-08	2.37689e-07	27.1104	-577966	ENSBTAT00000062871
chr3	90351501	90352500	*	5.61639e-08	2.37689e-07	27.1104	-577466	ENSBTAT00000062871
chr3	91872501	91873500	*	2.95247e-10	1.81101e-09	36.0294	30796	ENSBTAT00000078145
chr3	92582501	92583500	*	4.67985e-16	5.79561e-15	26.0895	102974	ENSBTAT00000078498
chr3	93229501	93230500	*	6.19809e-12	4.78e-11	29.7489	0	ENSBTAT00000082060
chr3	93230001	93231000	*	6.19809e-12	4.78e-11	29.7489	-91	ENSBTAT00000082060
chr3	93326501	93327500	*	3.34796e-07	1.2255e-06	-32.3234	66068	ENSBTAT00000004879
chr3	93615001	93616000	*	2.80005e-16	3.54801e-15	-31.2442	0	ENSBTAT00000026228
chr3	93615501	93616500	*	2.80005e-16	3.54801e-15	-31.2442	0	ENSBTAT00000026228
chr3	93673501	93674500	*	1.62554e-21	3.26665e-20	-25.6337	25303	ENSBTAT00000002656
chr3	93674001	93675000	*	1.14692e-18	1.81911e-17	-25.1461	25803	ENSBTAT00000002656
chr3	95922001	95923000	*	1.02432e-15	1.2232e-14	30.8031	56094	ENSBTAT00000013742
chr3	98874001	98875000	*	2.72263e-23	6.31671e-22	48.4771	-21525	ENSBTAT00000068203
chr3	99009001	99010000	*	0.00103291	0.00163319	-25.6252	-626	ENSBTAT00000074412
chr3	99028001	99029000	*	8.41679e-17	1.12255e-15	-31.908	2354	ENSBTAT00000076706
chr3	99457001	99458000	*	1.61903e-05	4.12583e-05	-34.2136	4901	ENSBTAT00000063049
chr3	100234001	100235000	*	4.32671e-17	5.91138e-16	26.1621	-20015	ENSBTAT00000084266
chr3	100506001	100507000	*	3.66075e-27	1.11119e-25	-26.1597	-812	ENSBTAT00000057267
chr3	101208001	101209000	*	3.74053e-14	3.78438e-13	28.6563	325	ENSBTAT00000008059
chr3	101208501	101209500	*	9.69726e-15	1.04443e-13	26.19	825	ENSBTAT00000008059
chr3	102659501	102660500	*	1.65255e-28	5.44449e-27	28.2338	0	ENSBTAT00000077512
chr3	102711501	102712500	*	2.23555e-120	1.33314e-117	27.9345	1824	ENSBTAT00000004917
chr3	102712501	102713500	*	1.29081e-08	6.12013e-08	-25.8308	824	ENSBTAT00000004917
chr3	103029001	103030000	*	1.20203e-13	1.14889e-12	29.1486	-4941	ENSBTAT00000074872
chr3	103029501	103030500	*	3.79171e-24	9.35983e-23	32.4582	-4441	ENSBTAT00000074872
chr3	105049501	105050500	*	8.97043e-16	1.07844e-14	-28.9414	-10842	ENSBTAT00000002134
chr3	105146001	105147000	*	1.24348e-06	4.06261e-06	-39.5349	-48223	ENSBTAT00000030549
chr3	105173501	105174500	*	4.03329e-18	6.08579e-17	-26.9804	-20723	ENSBTAT00000030549
chr3	105174001	105175000	*	3.23803e-08	1.42927e-07	-30.5591	-20223	ENSBTAT00000030549
chr3	106172501	106173500	*	5.7304e-12	4.4366e-11	30.0206	-11940	ENSBTAT00000075663
chr3	106907001	106908000	*	1.50129e-24	3.82564e-23	39.6573	8772	ENSBTAT00000060635
chr3	106907501	106908500	*	1.12454e-13	1.07896e-12	30.223	9272	ENSBTAT00000060635
chr3	107168001	107169000	*	2.17053e-21	4.31592e-20	29.1355	46083	ENSBTAT00000012331
chr3	107548001	107549000	*	7.78825e-35	3.70066e-33	73.7615	310639	ENSBTAT00000080800
chr3	107548501	107549500	*	1.52621e-13	1.44236e-12	54.2358	310139	ENSBTAT00000080800
chr3	107682001	107683000	*	0.000209194	0.000401483	-29.9841	176639	ENSBTAT00000080800
chr3	107682501	107683500	*	0.000209194	0.000401483	-29.9841	176139	ENSBTAT00000080800
chr3	109317501	109318500	*	3.99388e-17	5.47969e-16	-29.6104	-90554	ENSBTAT00000072500
chr3	109318001	109319000	*	2.72058e-17	3.79962e-16	-28.8977	-90054	ENSBTAT00000072500
chr3	109705001	109706000	*	0.000565183	0.000963061	25.0604	8294	ENSBTAT00000013427
chr3	112783501	112784500	*	3.42273e-13	3.10224e-12	31.0606	-9623	ENSBTAT00000026867
chr3	112984001	112985000	*	3.11156e-10	1.90111e-09	-28.1277	-3386	ENSBTAT00000062294
chr3	113424001	113425000	*	4.31821e-20	7.74942e-19	-25.4106	12351	ENSBTAT00000037089
chr3	113424501	113425500	*	1.03303e-25	2.8403e-24	-34.9578	12851	ENSBTAT00000037089
chr3	113506001	113507000	*	2.79175e-30	1.02519e-28	32.2216	-16998	ENSBTAT00000023177
chr3	113506501	113507500	*	2.79175e-30	1.02519e-28	32.2216	-17498	ENSBTAT00000023177
chr3	113737001	113738000	*	1.42686e-64	2.23975e-62	34.2487	33802	ENSBTAT00000002631
chr3	113737501	113738500	*	7.70646e-55	8.7716e-53	30.1574	34302	ENSBTAT00000002631
chr3	115531501	115532500	*	4.33661e-23	9.86476e-22	41.5859	112548	ENSBTAT00000011716
chr3	115686501	115687500	*	7.36582e-17	9.87453e-16	26.4145	-41455	ENSBTAT00000011716
chr3	116230501	116231500	*	1.9286e-42	1.3229e-40	39.9699	-81095	ENSBTAT00000079893
chr3	116305501	116306500	*	8.31609e-19	1.33531e-17	-37.8788	-156095	ENSBTAT00000079893
chr3	116306001	116307000	*	6.68337e-11	4.49117e-10	-37.8788	-156595	ENSBTAT00000079893
chr3	116374001	116375000	*	2.04133e-27	6.31158e-26	41.5683	-177174	ENSBTAT00000007696
chr3	116374501	116375500	*	8.68989e-30	3.10688e-28	40.2874	-176674	ENSBTAT00000007696
chr3	116762501	116763500	*	7.46895e-30	2.68113e-28	27.6757	91720	ENSBTAT00000018479
chr3	117145001	117146000	*	4.91499e-07	1.74042e-06	31.2662	2526	ENSBTAT00000069137
chr3	117537501	117538500	*	5.8894e-53	6.18384e-51	31.9889	9013	ENSBTAT00000077402
chr3	117545001	117546000	*	6.38144e-59	8.42529e-57	44.0913	1513	ENSBTAT00000077402
chr3	117545501	117546500	*	9.59864e-55	1.08756e-52	42.8457	1013	ENSBTAT00000077402
chr3	117641001	117642000	*	1.30629e-07	5.16984e-07	27.2817	1832	ENSBTAT00000048470
chr3	117675501	117676500	*	2.36902e-14	2.44827e-13	27.3983	36332	ENSBTAT00000048470
chr3	117755001	117756000	*	3.52617e-26	1.0011e-24	29.8034	38352	ENSBTAT00000004378
chr3	117772001	117773000	*	4.39472e-10	2.62702e-09	45.4443	55352	ENSBTAT00000004378
chr3	117772501	117773500	*	1.87925e-11	1.35866e-10	30.9162	55852	ENSBTAT00000004378
chr3	117773001	117774000	*	9.92593e-09	4.79203e-08	31.3418	56352	ENSBTAT00000004378
chr3	117776501	117777500	*	1.55281e-29	5.45625e-28	-28.4094	59852	ENSBTAT00000004378
chr3	117777001	117778000	*	8.97972e-24	2.15103e-22	-25.3665	60352	ENSBTAT00000004378
chr3	117783001	117784000	*	3.51585e-08	1.54332e-07	28.3582	66352	ENSBTAT00000004378
chr3	117790501	117791500	*	7.44689e-18	1.09476e-16	41.6954	73852	ENSBTAT00000004378
chr3	118091501	118092500	*	4.10701e-20	7.38209e-19	-31.1851	40128	ENSBTAT00000028589
chr3	118442501	118443500	*	1.77166e-08	8.1912e-08	-29.5455	19235	ENSBTAT00000023621
chr3	118443001	118444000	*	1.77166e-08	8.1912e-08	-29.5455	18735	ENSBTAT00000023621
chr3	118512001	118513000	*	4.53708e-39	2.65109e-37	-25.5774	-6298	ENSBTAT00000076135
chr3	118646001	118647000	*	2.39543e-47	2.02546e-45	28.2055	126705	ENSBTAT00000076135
chr3	119065001	119066000	*	1.51531e-08	7.09198e-08	-30.172	2660	ENSBTAT00000068489
chr3	119065501	119066500	*	1.51531e-08	7.09198e-08	-30.172	3160	ENSBTAT00000068489
chr3	119077001	119078000	*	1.52848e-12	1.28016e-11	-29.8636	-11164	ENSBTAT00000082633
chr3	119203501	119204500	*	1.25714e-08	5.96798e-08	30.4663	-5036	ENSBTAT00000056882
chr3	119233001	119234000	*	4.80991e-21	9.34498e-20	-36.8649	0	ENSBTAT00000074318
chr3	119310501	119311500	*	1.0662e-10	6.97307e-10	37.8143	1930	ENSBTAT00000081703
chr3	119387501	119388500	*	1.59555e-75	3.41098e-73	69.3285	-37309	ENSBTAT00000066197
chr3	119388001	119389000	*	9.40939e-61	1.30015e-58	63.7121	-36809	ENSBTAT00000066197
chr3	119396501	119397500	*	3.05844e-06	9.1901e-06	27.3438	-28309	ENSBTAT00000066197
chr3	119427001	119428000	*	6.0909e-17	8.21842e-16	52.7986	1194	ENSBTAT00000066197
chr3	119561501	119562500	*	4.55489e-32	1.85038e-30	33.3141	-15414	ENSBTAT00000068257
chr3	119819001	119820000	*	5.06596e-16	6.24831e-15	-31.9733	36448	ENSBTAT00000067790
chr3	119819501	119820500	*	2.3362e-09	1.24902e-08	-28.125	35948	ENSBTAT00000067790
chr3	120283001	120284000	*	1.86894e-35	9.1526e-34	40.9409	-114	ENSBTAT00000018790
chr3	120387001	120388000	*	6.92819e-26	1.93261e-24	-25.9774	13926	ENSBTAT00000001045
chr3	120454001	120455000	*	1.32605e-21	2.68385e-20	26.1483	-778	ENSBTAT00000070810
chr3	120552501	120553500	*	1.45228e-64	2.27677e-62	45.3704	26424	ENSBTAT00000084146
chr3	120553001	120554000	*	2.70141e-87	8.35456e-85	28.0967	26924	ENSBTAT00000084146
chr3	120948001	120949000	*	1.08043e-29	3.83754e-28	33.7642	6001	ENSBTAT00000069428
chr3	120948501	120949500	*	3.64061e-93	1.2854e-90	37.2097	6501	ENSBTAT00000069428
chr3	120949001	120950000	*	5.33214e-73	1.07535e-70	41.9258	6159	ENSBTAT00000087396
chr3	121056501	121057500	*	3.8225e-13	3.43883e-12	25.3333	90728	ENSBTAT00000043704
chr3	121069001	121070000	*	1.23993e-78	2.89978e-76	-30.4389	103228	ENSBTAT00000043704
chr3	121069501	121070500	*	2.82242e-36	1.4358e-34	-30.4476	103728	ENSBTAT00000043704
chr3	121085001	121086000	*	4.00213e-25	1.05858e-23	-28.8411	119228	ENSBTAT00000043704
chr3	121297001	121298000	*	9.87725e-96	3.65295e-93	43.4409	331228	ENSBTAT00000043704
chr3	121304001	121305000	*	3.10449e-41	1.99549e-39	-31.6589	338228	ENSBTAT00000043704
chr4	429501	430500	*	9.33682e-82	2.4396e-79	37.5128	176556	ENSBTAT00000004727
chr4	4330501	4331500	*	4.52846e-12	3.55932e-11	-25.0742	-251109	ENSBTAT00000032665
chr4	4331001	4332000	*	4.52846e-12	3.55932e-11	-25.0742	-250609	ENSBTAT00000032665
chr4	4400001	4401000	*	2.41873e-06	7.43091e-06	-25.3165	-181609	ENSBTAT00000032665
chr4	5417001	5418000	*	2.24459e-17	3.15926e-16	28.7615	-36469	ENSBTAT00000001962
chr4	5417501	5418500	*	3.04498e-26	8.69637e-25	39.5464	-35969	ENSBTAT00000001962
chr4	5469501	5470500	*	1.0153e-12	8.6886e-12	28.1285	15034	ENSBTAT00000001962
chr4	5470001	5471000	*	5.2361e-16	6.4486e-15	30.9695	15534	ENSBTAT00000001962
chr4	5496501	5497500	*	6.88049e-15	7.52035e-14	28.9062	42034	ENSBTAT00000001962
chr4	5504501	5505500	*	2.71471e-21	5.36207e-20	35.8775	50034	ENSBTAT00000001962
chr4	5505001	5506000	*	9.17017e-20	1.60005e-18	33.1948	50534	ENSBTAT00000001962
chr4	5602501	5603500	*	3.62929e-43	2.58181e-41	36.6591	-3401	ENSBTAT00000085656
chr4	5652501	5653500	*	2.31972e-20	4.26299e-19	38.1792	-16177	ENSBTAT00000084400
chr4	5653001	5654000	*	2.31972e-20	4.26299e-19	38.1792	-16677	ENSBTAT00000084400
chr4	5663501	5664500	*	9.29103e-21	1.76199e-19	26.579	-27177	ENSBTAT00000084400
chr4	5666501	5667500	*	5.66443e-27	1.70239e-25	28.7598	-30177	ENSBTAT00000084400
chr4	5667001	5668000	*	5.66443e-27	1.70239e-25	28.7598	-30677	ENSBTAT00000084400
chr4	5985001	5986000	*	8.35757e-11	5.54064e-10	-26.8389	132222	ENSBTAT00000061274
chr4	8492001	8493000	*	1.44079e-62	2.09047e-60	25.9923	-172915	ENSBTAT00000002720
chr4	9834501	9835500	*	7.96124e-17	1.06418e-15	28.3213	-35003	ENSBTAT00000024429
chr4	9835001	9836000	*	1.90072e-16	2.44852e-15	33.4314	-34503	ENSBTAT00000024429
chr4	9837501	9838500	*	1.02358e-06	3.40267e-06	-32.5619	-32003	ENSBTAT00000024429
chr4	9896501	9897500	*	4.04288e-17	5.54447e-16	-34.7597	-996	ENSBTAT00000004963
chr4	9991501	9992500	*	5.86226e-81	1.48504e-78	-39.9994	-65260	ENSBTAT00000084430
chr4	9992001	9993000	*	5.86226e-81	1.48504e-78	-39.9994	-65760	ENSBTAT00000084430
chr4	10036501	10037500	*	3.13055e-36	1.58738e-34	-50.6407	-110260	ENSBTAT00000084430
chr4	10037001	10038000	*	4.44902e-23	1.01039e-21	-38.5778	-110760	ENSBTAT00000084430
chr4	10171001	10172000	*	2.48588e-20	4.55493e-19	42.5804	15287	ENSBTAT00000061349
chr4	10171501	10172500	*	2.48588e-20	4.55493e-19	42.5804	14787	ENSBTAT00000061349
chr4	10297501	10298500	*	4.10205e-17	5.62314e-16	-38.802	94455	ENSBTAT00000079652
chr4	14291501	14292500	*	4.6373e-16	5.74748e-15	31.3507	-57913	ENSBTAT00000072020
chr4	15051501	15052500	*	4.29726e-14	4.31924e-13	-31.212	36439	ENSBTAT00000082439
chr4	15052001	15053000	*	3.43319e-14	3.48618e-13	-31.135	36939	ENSBTAT00000082439
chr4	17139501	17140500	*	4.04722e-14	4.07977e-13	-38.6169	250359	ENSBTAT00000009085
chr4	17194001	17195000	*	5.25381e-78	1.21036e-75	50.0161	304859	ENSBTAT00000009085
chr4	17194501	17195500	*	2.18155e-74	4.53917e-72	44.8666	305359	ENSBTAT00000009085
chr4	17293001	17294000	*	3.26781e-07	1.19895e-06	35.5452	403859	ENSBTAT00000009085
chr4	17293501	17294500	*	3.26781e-07	1.19895e-06	35.5452	404359	ENSBTAT00000009085
chr4	26660501	26661500	*	5.21041e-05	0.00011715	26.4146	-23646	ENSBTAT00000069769
chr4	28678001	28679000	*	1.02087e-09	5.77768e-09	-26.4621	-181319	ENSBTAT00000061548
chr4	28678501	28679500	*	4.68016e-11	3.21329e-10	-30.3842	-181819	ENSBTAT00000061548
chr4	29419501	29420500	*	2.90113e-22	6.20101e-21	-31.8323	46391	ENSBTAT00000071824
chr4	29420001	29421000	*	2.90113e-22	6.20101e-21	-31.8323	46891	ENSBTAT00000071824
chr4	31361001	31362000	*	1.75674e-37	9.50717e-36	31.254	-92749	ENSBTAT00000019865
chr4	31361501	31362500	*	3.99014e-35	1.91494e-33	31.301	-92249	ENSBTAT00000019865
chr4	32057001	32058000	*	5.72926e-25	1.49919e-23	51.2805	30120	ENSBTAT00000025854
chr4	33242001	33243000	*	3.71518e-50	3.51319e-48	35.6524	15036	ENSBTAT00000053511
chr4	33242501	33243500	*	2.84127e-63	4.23589e-61	32.4247	15283	ENSBTAT00000066797
chr4	35454001	35455000	*	1.4295e-11	1.05062e-10	-29.572	-22272	ENSBTAT00000086945
chr4	37684001	37685000	*	4.24886e-10	2.54471e-09	-41.8695	-32157	ENSBTAT00000076604
chr4	37684501	37685500	*	3.60341e-10	2.18332e-09	-34.1693	-31657	ENSBTAT00000076604
chr4	48091001	48092000	*	2.06759e-22	4.47408e-21	35.7631	-62065	ENSBTAT00000019916
chr4	49963001	49964000	*	2.47201e-11	1.75765e-10	-39.2361	23090	ENSBTAT00000077565
chr4	49963501	49964500	*	2.47201e-11	1.75765e-10	-39.2361	22590	ENSBTAT00000077565
chr4	50929501	50930500	*	1.4327e-07	5.6251e-07	35.2287	-11116	ENSBTAT00000079211
chr4	52501501	52502500	*	5.98437e-40	3.62948e-38	-56.1559	-43878	ENSBTAT00000068953
chr4	57432001	57433000	*	0.000101794	0.00021239	-28.7879	-208915	ENSBTAT00000005771
chr4	61174001	61175000	*	0	0	-35.3616	-33482	ENSBTAT00000086669
chr4	61174501	61175500	*	1.57781e-223	2.39816e-220	-26.4565	-33982	ENSBTAT00000086669
chr4	61310501	61311500	*	7.16032e-12	5.47062e-11	-37.606	-7773	ENSBTAT00000046363
chr4	61824001	61825000	*	2.38127e-08	1.07622e-07	-31.7932	-25902	ENSBTAT00000046335
chr4	61824501	61825500	*	2.38127e-08	1.07622e-07	-31.7932	-25402	ENSBTAT00000046335
chr4	65677001	65678000	*	8.59358e-13	7.41037e-12	25.2324	13000	ENSBTAT00000046187
chr4	65677501	65678500	*	8.59358e-13	7.41037e-12	25.2324	13500	ENSBTAT00000046187
chr4	65992501	65993500	*	1.92709e-09	1.04273e-08	26.8073	-46557	ENSBTAT00000062656
chr4	65993001	65994000	*	1.92709e-09	1.04273e-08	26.8073	-47057	ENSBTAT00000062656
chr4	68675001	68676000	*	1.02095e-18	1.62573e-17	-28.2233	125019	ENSBTAT00000027866
chr4	69308501	69309500	*	9.23072e-37	4.81366e-35	38.7927	74364	ENSBTAT00000060796
chr4	69309001	69310000	*	2.92574e-27	8.94623e-26	41.3363	73864	ENSBTAT00000060796
chr4	70477501	70478500	*	7.03071e-06	1.94501e-05	-35.786	-188740	ENSBTAT00000025902
chr4	71220001	71221000	*	5.14276e-09	2.60353e-08	-35.8849	82590	ENSBTAT00000077232
chr4	71220501	71221500	*	1.48622e-06	4.77643e-06	-31.1406	82090	ENSBTAT00000077232
chr4	71290501	71291500	*	3.4476e-11	2.41128e-10	29.8381	12090	ENSBTAT00000077232
chr4	77256501	77257500	*	1.7097e-06	5.4247e-06	28.0252	9695	ENSBTAT00000081776
chr4	77257001	77258000	*	5.24104e-06	1.49275e-05	29.0443	9195	ENSBTAT00000081776
chr4	77318001	77319000	*	1.19558e-89	3.95255e-87	51.7025	-9530	ENSBTAT00000079867
chr4	77795001	77796000	*	3.33052e-17	4.61219e-16	-28.3088	8240	ENSBTAT00000028268
chr4	77873001	77874000	*	5.64071e-15	6.22037e-14	39.665	-68763	ENSBTAT00000028268
chr4	77888501	77889500	*	1.63499e-06	5.21033e-06	25.3404	-84263	ENSBTAT00000028268
chr4	79445001	79446000	*	1.31605e-58	1.71217e-56	25.5971	-155049	ENSBTAT00000085774
chr4	79983001	79984000	*	1.91647e-09	1.0372e-08	-39.3252	110873	ENSBTAT00000075726
chr4	79983501	79984500	*	1.91647e-09	1.0372e-08	-39.3252	111373	ENSBTAT00000075726
chr4	81533001	81534000	*	8.41996e-09	4.10747e-08	-25.8741	225992	ENSBTAT00000018140
chr4	81533501	81534500	*	8.41996e-09	4.10747e-08	-25.8741	225492	ENSBTAT00000018140
chr4	87516501	87517500	*	5.1249e-13	4.54069e-12	27.4088	50890	ENSBTAT00000078998
chr4	92263501	92264500	*	1.57632e-07	6.14257e-07	29.8217	-29891	ENSBTAT00000063175
chr4	92264001	92265000	*	1.57632e-07	6.14257e-07	29.8217	-30391	ENSBTAT00000063175
chr4	92818501	92819500	*	2.08356e-10	1.30632e-09	-26.3829	-8649	ENSBTAT00000009961
chr4	93043501	93044500	*	3.46244e-22	7.35662e-21	28.8062	-24351	ENSBTAT00000009542
chr4	93195001	93196000	*	2.66041e-13	2.44527e-12	33.8072	6086	ENSBTAT00000081436
chr4	93195501	93196500	*	2.66041e-13	2.44527e-12	33.8072	6586	ENSBTAT00000081436
chr4	94754501	94755500	*	1.22856e-25	3.36234e-24	-48.6403	18720	ENSBTAT00000071831
chr4	95415001	95416000	*	2.55714e-33	1.11242e-31	-28.6343	69101	ENSBTAT00000071656
chr4	95415501	95416500	*	2.55714e-33	1.11242e-31	-28.6343	68601	ENSBTAT00000071656
chr4	96137501	96138500	*	8.40875e-40	5.05557e-38	33.8321	132289	ENSBTAT00000081677
chr4	96138001	96139000	*	1.2577e-28	4.17563e-27	31.9208	131789	ENSBTAT00000081677
chr4	96566501	96567500	*	4.05713e-11	2.81186e-10	-26.6317	193849	ENSBTAT00000034438
chr4	96567001	96568000	*	4.05713e-11	2.81186e-10	-26.6317	193349	ENSBTAT00000034438
chr4	96752501	96753500	*	1.88833e-07	7.25607e-07	25.1044	7849	ENSBTAT00000034438
chr4	100428001	100429000	*	1.07753e-23	2.56489e-22	-35.9742	207267	ENSBTAT00000057431
chr4	100428501	100429500	*	3.61726e-14	3.6647e-13	-25.6088	-207172	ENSBTAT00000042344
chr4	101842501	101843500	*	4.06027e-11	2.81349e-10	-26.7327	64168	ENSBTAT00000002172
chr4	101843001	101844000	*	4.06027e-11	2.81349e-10	-26.7327	64668	ENSBTAT00000002172
chr4	103302501	103303500	*	2.72536e-16	3.45935e-15	31.5726	6965	ENSBTAT00000026934
chr4	103303001	103304000	*	1.40835e-12	1.18368e-11	26.5747	7465	ENSBTAT00000026934
chr4	103305001	103306000	*	1.11528e-25	3.05969e-24	27.6141	9465	ENSBTAT00000026934
chr4	103305501	103306500	*	7.98593e-25	2.06841e-23	26.5388	9965	ENSBTAT00000026934
chr4	104023001	104024000	*	9.43717e-14	9.12133e-13	-31.9549	9479	ENSBTAT00000029003
chr4	104023501	104024500	*	9.43717e-14	9.12133e-13	-31.9549	9979	ENSBTAT00000029003
chr4	104041501	104042500	*	7.41353e-16	8.98377e-15	34.2105	27979	ENSBTAT00000029003
chr4	104292001	104293000	*	4.13762e-23	9.42932e-22	25.8894	-18611	ENSBTAT00000006954
chr4	104493501	104494500	*	1.20391e-30	4.52908e-29	33.1605	176916	ENSBTAT00000082073
chr4	105239501	105240500	*	1.04755e-09	5.91899e-09	27.2657	-7544	ENSBTAT00000027255
chr4	107029001	107030000	*	3.83571e-14	3.87533e-13	-41.972	27020	ENSBTAT00000057182
chr4	107029501	107030500	*	4.18427e-08	1.81374e-07	-25.7995	26520	ENSBTAT00000057182
chr4	107513501	107514500	*	6.76815e-18	9.97922e-17	-45.2565	7771	ENSBTAT00000070705
chr4	109815501	109816500	*	4.44997e-27	1.34518e-25	44.737	-289152	ENSBTAT00000076887
chr4	112851001	112852000	*	1.31719e-08	6.23382e-08	-28.6232	733	ENSBTAT00000019150
chr4	112942001	112943000	*	4.20191e-17	5.75307e-16	25.1761	0	ENSBTAT00000067407
chr4	113070501	113071500	*	6.86913e-45	5.26849e-43	-26.6236	2869	ENSBTAT00000034773
chr4	113073501	113074500	*	4.81611e-15	5.35462e-14	28.563	0	ENSBTAT00000034773
chr4	113074001	113075000	*	9.306e-14	9.00362e-13	30.3497	0	ENSBTAT00000034773
chr4	113196501	113197500	*	9.88953e-06	2.64308e-05	-27.0965	4187	ENSBTAT00000011272
chr4	113393001	113394000	*	2.21527e-87	6.88525e-85	25.9771	9351	ENSBTAT00000041240
chr4	113608001	113609000	*	3.2436e-19	5.40605e-18	38.4177	2105	ENSBTAT00000077947
chr4	113608501	113609500	*	2.24112e-18	3.46337e-17	35.3999	2605	ENSBTAT00000077947
chr4	113911501	113912500	*	1.55878e-27	4.85572e-26	25.1013	17973	ENSBTAT00000086093
chr4	113912001	113913000	*	1.06256e-28	3.54189e-27	26.2887	18473	ENSBTAT00000086093
chr4	114325501	114326500	*	7.06799e-37	3.70288e-35	28.6094	-4932	ENSBTAT00000003789
chr4	114346001	114347000	*	7.13536e-34	3.20242e-32	26.8014	-25432	ENSBTAT00000003789
chr4	114363001	114364000	*	2.36105e-25	6.35295e-24	35.6649	-42432	ENSBTAT00000003789
chr4	114363501	114364500	*	9.51555e-18	1.38563e-16	28.7341	-42932	ENSBTAT00000003789
chr4	114489001	114490000	*	2.3598e-46	1.92482e-44	25.8207	11187	ENSBTAT00000086184
chr4	114676501	114677500	*	4.35991e-05	0.000100019	25.1685	109094	ENSBTAT00000028329
chr4	115174501	115175500	*	1.06803e-34	5.03456e-33	49.3649	16258	ENSBTAT00000070258
chr4	115175001	115176000	*	8.22508e-38	4.53195e-36	35.517	16758	ENSBTAT00000070258
chr4	115321501	115322500	*	2.37898e-05	5.814e-05	-28.0568	-93717	ENSBTAT00000041955
chr4	116196501	116197500	*	0.000169355	0.000333762	-28.0167	81432	ENSBTAT00000029251
chr4	116197001	116198000	*	0.000169355	0.000333762	-28.0167	81932	ENSBTAT00000029251
chr4	117492001	117493000	*	6.33801e-11	4.27754e-10	-44.7534	2267	ENSBTAT00000080514
chr4	117634501	117635500	*	1.68734e-08	7.83156e-08	-26.3889	86178	ENSBTAT00000081715
chr4	117676501	117677500	*	2.68105e-09	1.41956e-08	-39.4231	128178	ENSBTAT00000081715
chr4	117788501	117789500	*	5.61758e-18	8.36791e-17	25.3648	240178	ENSBTAT00000081715
chr4	117869001	117870000	*	1.72106e-15	2.00507e-14	-33.0085	215294	ENSBTAT00000080869
chr4	117869501	117870500	*	2.15338e-09	1.15743e-08	-26.9106	214794	ENSBTAT00000080869
chr4	117892001	117893000	*	7.85057e-107	3.72035e-104	49.3264	192294	ENSBTAT00000080869
chr4	117892501	117893500	*	4.10738e-110	2.0234e-107	51.048	191794	ENSBTAT00000080869
chr4	117905001	117906000	*	1.39375e-114	7.45534e-112	37.4249	179294	ENSBTAT00000080869
chr4	118035001	118036000	*	8.98267e-09	4.36404e-08	-29.0765	49294	ENSBTAT00000080869
chr4	118331001	118332000	*	9.41962e-22	1.93093e-20	-27.6409	-16694	ENSBTAT00000043572
chr4	118388501	118389500	*	8.56548e-23	1.91283e-21	25.8587	-4717	ENSBTAT00000006046
chr4	118431001	118432000	*	1.121e-05	2.96101e-05	28.7912	-33389	ENSBTAT00000010553
chr4	118521501	118522500	*	2.01183e-06	6.29281e-06	31.0476	56114	ENSBTAT00000085066
chr4	118924001	118925000	*	9.68683e-28	3.05571e-26	26.1414	-79957	ENSBTAT00000055262
chr4	119362001	119363000	*	3.1217e-65	4.96898e-63	28.2067	22171	ENSBTAT00000087327
chr4	119605001	119606000	*	4.60612e-29	1.57412e-27	29.6786	77426	ENSBTAT00000033340
chr4	119605501	119606500	*	2.08346e-22	4.5074e-21	26.8342	77926	ENSBTAT00000033340
chr4	120177001	120178000	*	1.80479e-40	1.12582e-38	35.7034	334396	ENSBTAT00000031172
chr4	120457501	120458500	*	0.000221449	0.000421904	27.4006	614896	ENSBTAT00000031172
chr4	120458001	120459000	*	4.56292e-13	4.06553e-12	46.7344	615396	ENSBTAT00000031172
chr4	120488501	120489500	*	3.4513e-27	1.04966e-25	30.4365	645896	ENSBTAT00000031172
chr4	120533001	120534000	*	2.29318e-21	4.54965e-20	-36.1973	690396	ENSBTAT00000031172
chr4	120533501	120534500	*	4.65798e-29	1.59097e-27	-26.5296	690896	ENSBTAT00000031172
chr4	120539501	120540500	*	1.58244e-06	5.05981e-06	38.1985	696896	ENSBTAT00000031172
chr5	3821001	3822000	*	3.74736e-08	1.63716e-07	-27.7902	-246535	ENSBTAT00000049560
chr5	4976001	4977000	*	4.28379e-23	9.74638e-22	-30.3911	-10628	ENSBTAT00000015396
chr5	4976501	4977500	*	4.28379e-23	9.74638e-22	-30.3911	-10128	ENSBTAT00000015396
chr5	7366501	7367500	*	3.11323e-10	1.90194e-09	-34.5367	65581	ENSBTAT00000069430
chr5	7367001	7368000	*	3.11323e-10	1.90194e-09	-34.5367	66081	ENSBTAT00000069430
chr5	12736001	12737000	*	4.27258e-06	1.24477e-05	25.3996	27957	ENSBTAT00000064588
chr5	19282001	19283000	*	9.60052e-10	5.45291e-09	27.93	30494	ENSBTAT00000062587
chr5	21118501	21119500	*	3.2878e-06	9.81352e-06	33.9901	-65102	ENSBTAT00000004562
chr5	22035501	22036500	*	1.64839e-09	9.01672e-09	-37.4046	-6375	ENSBTAT00000077449
chr5	22036001	22037000	*	1.64839e-09	9.01672e-09	-37.4046	-6875	ENSBTAT00000077449
chr5	23116001	23117000	*	4.09255e-12	3.23342e-11	-33.3801	-74702	ENSBTAT00000009797
chr5	23116501	23117500	*	2.24651e-10	1.40171e-09	-33.5767	-74202	ENSBTAT00000009797
chr5	23766501	23767500	*	5.72723e-07	2.0012e-06	28.9937	-63516	ENSBTAT00000082616
chr5	23767001	23768000	*	5.72723e-07	2.0012e-06	28.9937	-64016	ENSBTAT00000082616
chr5	23789001	23790000	*	9.71156e-08	3.9347e-07	-26.5847	-86016	ENSBTAT00000082616
chr5	24484501	24485500	*	5.98735e-18	8.89003e-17	30.4191	-4454	ENSBTAT00000072513
chr5	25848501	25849500	*	4.5273e-10	2.70057e-09	-37.3131	-6222	ENSBTAT00000082361
chr5	26053001	26054000	*	1.39809e-09	7.74686e-09	28	5553	ENSBTAT00000009028
chr5	26114501	26115500	*	9.88621e-116	5.40422e-113	30.1621	-7488	ENSBTAT00000084090
chr5	26115001	26116000	*	1.53428e-100	6.31101e-98	38.9107	-6988	ENSBTAT00000084090
chr5	26131501	26132500	*	2.21003e-80	5.45438e-78	35.8121	8515	ENSBTAT00000084090
chr5	26132001	26133000	*	5.17821e-64	7.9091e-62	34.691	9015	ENSBTAT00000084090
chr5	26156001	26157000	*	5.53081e-14	5.48655e-13	31.6034	11323	ENSBTAT00000081949
chr5	26934001	26935000	*	2.90967e-16	3.67869e-15	30.4512	10535	ENSBTAT00000074609
chr5	27042001	27043000	*	2.36035e-06	7.2699e-06	25.04	2566	ENSBTAT00000001108
chr5	27082001	27083000	*	1.53059e-13	1.44595e-12	-29.6795	-1247	ENSBTAT00000000815
chr5	27082501	27083500	*	1.53059e-13	1.44595e-12	-29.6795	-747	ENSBTAT00000000815
chr5	27234001	27235000	*	8.91841e-18	1.30172e-16	32.4707	6212	ENSBTAT00000065029
chr5	27385501	27386500	*	4.86742e-09	2.47369e-08	26.9493	1372	ENSBTAT00000000396
chr5	27993001	27994000	*	1.95733e-05	4.88566e-05	25.0842	-16962	ENSBTAT00000022764
chr5	28000501	28001500	*	3.09999e-58	3.97086e-56	45.3841	-24462	ENSBTAT00000022764
chr5	28019501	28020500	*	7.60966e-15	8.27452e-14	-44.517	-20293	ENSBTAT00000003463
chr5	28574501	28575500	*	4.19436e-19	6.93225e-18	32.655	3829	ENSBTAT00000067030
chr5	30082501	30083500	*	4.81461e-32	1.95461e-30	-38.7451	253	ENSBTAT00000062456
chr5	30083001	30084000	*	2.95823e-26	8.45828e-25	-34.7054	753	ENSBTAT00000062456
chr5	30366501	30367500	*	3.65064e-06	1.07911e-05	-29.5082	10870	ENSBTAT00000006116
chr5	30650001	30651000	*	2.68281e-83	7.26892e-81	31.7499	-5035	ENSBTAT00000001948
chr5	30692001	30693000	*	1.26635e-93	4.53535e-91	26.6792	-6220	ENSBTAT00000016242
chr5	31127501	31128500	*	1.10752e-16	1.45761e-15	34.4579	2763	ENSBTAT00000062345
chr5	31128001	31129000	*	1.10752e-16	1.45761e-15	34.4579	2263	ENSBTAT00000062345
chr5	32571001	32572000	*	4.14245e-14	4.17171e-13	30.3089	-7244	ENSBTAT00000054570
chr5	32571501	32572500	*	4.14245e-14	4.17171e-13	30.3089	-6744	ENSBTAT00000054570
chr5	32618001	32619000	*	1.44176e-08	6.77292e-08	25.1539	28389	ENSBTAT00000024878
chr5	32618501	32619500	*	1.44176e-08	6.77292e-08	25.1539	28889	ENSBTAT00000024878
chr5	35087501	35088500	*	1.50953e-61	2.13069e-59	41.9885	-71179	ENSBTAT00000073025
chr5	35088001	35089000	*	8.34601e-56	9.87844e-54	39.2066	-71679	ENSBTAT00000073025
chr5	36953501	36954500	*	3.13128e-05	7.43673e-05	-25.9295	48249	ENSBTAT00000036986
chr5	37635001	37636000	*	2.00881e-31	7.88805e-30	37.5758	47634	ENSBTAT00000059604
chr5	37635501	37636500	*	2.00881e-31	7.88805e-30	37.5758	48134	ENSBTAT00000059604
chr5	39792001	39793000	*	6.12555e-06	1.71814e-05	27.6747	119186	ENSBTAT00000062281
chr5	39792501	39793500	*	6.12555e-06	1.71814e-05	27.6747	118686	ENSBTAT00000062281
chr5	47697001	47698000	*	1.21194e-07	4.82402e-07	-25.2015	19753	ENSBTAT00000062887
chr5	47697501	47698500	*	1.21194e-07	4.82402e-07	-25.2015	19253	ENSBTAT00000062887
chr5	50141001	50142000	*	5.0743e-10	3.00643e-09	-43.0435	-195272	ENSBTAT00000006237
chr5	50141501	50142500	*	5.0743e-10	3.00643e-09	-43.0435	-195772	ENSBTAT00000006237
chr5	50590501	50591500	*	3.57567e-51	3.52572e-49	26.0159	-42573	ENSBTAT00000015736
chr5	50711001	50712000	*	0.000101895	0.000212575	-33.0492	76930	ENSBTAT00000015736
chr5	51011501	51012500	*	5.04055e-09	2.55522e-08	-36.5885	-28350	ENSBTAT00000042373
chr5	52880001	52881000	*	1.56247e-09	8.58404e-09	-26.2763	-303798	ENSBTAT00000038258
chr5	52880501	52881500	*	1.07567e-07	4.32147e-07	-27.8861	-304298	ENSBTAT00000038258
chr5	53347501	53348500	*	4.36914e-08	1.88705e-07	32.2272	438395	ENSBTAT00000070088
chr5	55977501	55978500	*	1.90101e-19	3.22927e-18	-27.9844	1183	ENSBTAT00000080505
chr5	55985001	55986000	*	4.68395e-13	4.16868e-12	-27.3702	0	ENSBTAT00000068575
chr5	56180501	56181500	*	3.11798e-64	4.81546e-62	29.0558	-12184	ENSBTAT00000024422
chr5	56342501	56343500	*	5.90948e-11	4.00394e-10	-39.8023	3028	ENSBTAT00000008295
chr5	56561501	56562500	*	9.89326e-17	1.30979e-15	31.2113	16134	ENSBTAT00000017885
chr5	56562001	56563000	*	9.89326e-17	1.30979e-15	31.2113	16634	ENSBTAT00000017885
chr5	56596501	56597500	*	3.26611e-26	9.31082e-25	25.7326	-1958	ENSBTAT00000068300
chr5	56634501	56635500	*	1.22775e-06	4.01595e-06	28.0876	-10078	ENSBTAT00000059161
chr5	56862501	56863500	*	1.14606e-06	3.77051e-06	-27.0752	26193	ENSBTAT00000023705
chr5	56863001	56864000	*	1.14606e-06	3.77051e-06	-27.0752	25693	ENSBTAT00000023705
chr5	57504001	57505000	*	2.50758e-54	2.79295e-52	-40.6254	7984	ENSBTAT00000009755
chr5	57504501	57505500	*	2.50758e-54	2.79295e-52	-40.6254	7484	ENSBTAT00000009755
chr5	57725501	57726500	*	4.10761e-14	4.13864e-13	46.7104	-459	ENSBTAT00000055881
chr5	61058001	61059000	*	3.81344e-05	8.8734e-05	-25.9069	-46019	ENSBTAT00000002464
chr5	61058501	61059500	*	3.81344e-05	8.8734e-05	-25.9069	-45519	ENSBTAT00000002464
chr5	67078001	67079000	*	2.57819e-11	1.82918e-10	28.0535	-194124	ENSBTAT00000007896
chr5	68253001	68254000	*	1.04865e-25	2.88072e-24	37.6266	208556	ENSBTAT00000014069
chr5	68352001	68353000	*	4.26043e-13	3.80997e-12	-27.0429	122750	ENSBTAT00000079288
chr5	68352501	68353500	*	5.95338e-17	8.03896e-16	-31.4038	122250	ENSBTAT00000079288
chr5	68392001	68393000	*	4.53193e-07	1.6157e-06	-45.4299	82750	ENSBTAT00000079288
chr5	68392501	68393500	*	4.53193e-07	1.6157e-06	-45.4299	82250	ENSBTAT00000079288
chr5	68500001	68501000	*	9.47489e-21	1.79549e-19	51.4268	3140	ENSBTAT00000083157
chr5	68500501	68501500	*	9.47489e-21	1.79549e-19	51.4268	2640	ENSBTAT00000083157
chr5	71911001	71912000	*	1.66867e-20	3.09761e-19	-31.8981	-178561	ENSBTAT00000038015
chr5	71911501	71912500	*	1.66867e-20	3.09761e-19	-31.8981	-179061	ENSBTAT00000038015
chr5	75138501	75139500	*	9.53189e-18	1.38785e-16	31.4251	-5865	ENSBTAT00000010698
chr5	75139001	75140000	*	3.89351e-16	4.86384e-15	27.6892	-5365	ENSBTAT00000010698
chr5	75391001	75392000	*	2.46285e-05	5.99546e-05	26.258	15030	ENSBTAT00000032050
chr5	75637501	75638500	*	7.94314e-24	1.90786e-22	-41.9197	-460	ENSBTAT00000011728
chr5	75638001	75639000	*	7.94314e-24	1.90786e-22	-41.9197	-960	ENSBTAT00000011728
chr5	75856001	75857000	*	6.46619e-10	3.76963e-09	37.0021	-8200	ENSBTAT00000067473
chr5	75865001	75866000	*	2.50409e-28	8.15297e-27	35.0487	-17200	ENSBTAT00000067473
chr5	75865501	75866500	*	1.43629e-42	9.92299e-41	39.6925	-17700	ENSBTAT00000067473
chr5	76131001	76132000	*	1.11608e-09	6.28054e-09	-25.1669	-17764	ENSBTAT00000043297
chr5	82746001	82747000	*	1.52221e-18	2.38701e-17	-47.0843	29867	ENSBTAT00000077472
chr5	83365001	83366000	*	4.61062e-06	1.33198e-05	25.7896	357214	ENSBTAT00000000506
chr5	83365501	83366500	*	4.61062e-06	1.33198e-05	25.7896	356714	ENSBTAT00000000506
chr5	84087001	84088000	*	2.65152e-16	3.36974e-15	-26.0819	-35031	ENSBTAT00000084184
chr5	84087501	84088500	*	2.65152e-16	3.36974e-15	-26.0819	-34531	ENSBTAT00000084184
chr5	88339501	88340500	*	1.47488e-07	5.77781e-07	37.7175	75332	ENSBTAT00000076242
chr5	90283501	90284500	*	1.2995e-42	8.99792e-41	-32.6587	133342	ENSBTAT00000078766
chr5	92119001	92120000	*	2.57526e-12	2.09235e-11	-33.9114	57241	ENSBTAT00000041682
chr5	92119501	92120500	*	8.2477e-06	2.2456e-05	-28.5088	57741	ENSBTAT00000041682
chr5	96261001	96262000	*	2.53381e-64	3.92298e-62	35.2866	290933	ENSBTAT00000000263
chr5	96261501	96262500	*	3.46685e-31	1.33981e-29	36.7449	291433	ENSBTAT00000000263
chr5	96546001	96547000	*	3.02128e-11	2.12683e-10	33.6072	107178	ENSBTAT00000050559
chr5	97104501	97105500	*	1.43211e-35	7.04382e-34	-27.1616	4128	ENSBTAT00000024297
chr5	97105001	97106000	*	1.43211e-35	7.04382e-34	-27.1616	3628	ENSBTAT00000024297
chr5	97583001	97584000	*	3.61707e-27	1.099e-25	-27.8072	56400	ENSBTAT00000084960
chr5	97762501	97763500	*	1.46491e-19	2.51244e-18	-33.1231	-13618	ENSBTAT00000065005
chr5	98471001	98472000	*	7.94735e-10	4.57659e-09	-29.7419	-12838	ENSBTAT00000081909
chr5	98651001	98652000	*	1.8038e-13	1.68869e-12	-37.404	6815	ENSBTAT00000071900
chr5	98651501	98652500	*	1.12442e-09	6.32176e-09	-30.6723	7315	ENSBTAT00000071900
chr5	98684501	98685500	*	2.90325e-08	1.29235e-07	-36.8488	22608	ENSBTAT00000043006
chr5	98685001	98686000	*	2.90325e-08	1.29235e-07	-36.8488	23108	ENSBTAT00000043006
chr5	101462501	101463500	*	3.08681e-08	1.36732e-07	36.3921	-11283	ENSBTAT00000042889
chr5	101463001	101464000	*	3.08681e-08	1.36732e-07	36.3921	-11783	ENSBTAT00000042889
chr5	103972001	103973000	*	2.24339e-16	2.86861e-15	33.0245	19750	ENSBTAT00000020355
chr5	104040501	104041500	*	5.15334e-11	3.51821e-10	28.8868	10411	ENSBTAT00000083444
chr5	104041001	104042000	*	5.15334e-11	3.51821e-10	28.8868	10911	ENSBTAT00000083444
chr5	104046501	104047500	*	5.96562e-05	0.000132137	-26	7542	ENSBTAT00000005514
chr5	104117501	104118500	*	2.82944e-33	1.22788e-31	33.052	40893	ENSBTAT00000019643
chr5	104160001	104161000	*	8.46896e-17	1.12926e-15	26.2093	-610	ENSBTAT00000019643
chr5	104164001	104165000	*	1.19158e-12	1.01124e-11	41.9579	-4610	ENSBTAT00000019643
chr5	104164501	104165500	*	8.06838e-15	8.75803e-14	45.0463	-5110	ENSBTAT00000019643
chr5	104172001	104173000	*	4.27279e-78	9.88008e-76	30.1635	-12610	ENSBTAT00000019643
chr5	104291501	104292500	*	5.51228e-06	1.56183e-05	26.347	-65408	ENSBTAT00000015617
chr5	104292501	104293500	*	2.22089e-71	4.25845e-69	67.701	-64408	ENSBTAT00000015617
chr5	104307001	104308000	*	3.47836e-48	3.03375e-46	51.3912	-49908	ENSBTAT00000015617
chr5	104307501	104308500	*	1.8089e-51	1.79642e-49	53.8851	-49408	ENSBTAT00000015617
chr5	104485501	104486500	*	1.59242e-11	1.16316e-10	-26.5017	15072	ENSBTAT00000077673
chr5	105187501	105188500	*	8.10341e-13	7.00926e-12	29.687	-13830	ENSBTAT00000037720
chr5	105188001	105189000	*	1.06481e-10	6.96502e-10	26.7657	-14330	ENSBTAT00000037720
chr5	106260001	106261000	*	8.33037e-14	8.09678e-13	25.8448	61265	ENSBTAT00000025205
chr5	106260501	106261500	*	9.98626e-17	1.3214e-15	26.5114	61765	ENSBTAT00000025205
chr5	106486501	106487500	*	1.00304e-38	5.753e-37	32.5402	1440	ENSBTAT00000042839
chr5	106487001	106488000	*	3.77164e-71	7.18771e-69	45.9062	1940	ENSBTAT00000042839
chr5	107020001	107021000	*	1.71561e-09	9.35567e-09	46.0498	-5429	ENSBTAT00000069933
chr5	107117001	107118000	*	3.25566e-35	1.5703e-33	50.526	10858	ENSBTAT00000072203
chr5	107135001	107136000	*	4.80999e-27	1.45085e-25	32.1835	25382	ENSBTAT00000067153
chr5	107598501	107599500	*	5.13387e-40	3.12888e-38	33.647	20777	ENSBTAT00000074486
chr5	107599001	107600000	*	1.69756e-58	2.19704e-56	41.8118	21277	ENSBTAT00000074486
chr5	107686001	107687000	*	1.13171e-06	3.72901e-06	25.2616	47429	ENSBTAT00000055617
chr5	107686501	107687500	*	1.13171e-06	3.72901e-06	25.2616	46929	ENSBTAT00000055617
chr5	108050501	108051500	*	2.98231e-19	4.99057e-18	-26.0901	62378	ENSBTAT00000080453
chr5	108051001	108052000	*	2.98231e-19	4.99057e-18	-26.0901	61878	ENSBTAT00000080453
chr5	108563001	108564000	*	1.70219e-15	1.98347e-14	-29.1304	-85386	ENSBTAT00000014104
chr5	108746501	108747500	*	7.15332e-23	1.60322e-21	31.9227	-21652	ENSBTAT00000069019
chr5	108759501	108760500	*	5.67791e-12	4.39843e-11	-25.1299	-8652	ENSBTAT00000069019
chr5	108760001	108761000	*	5.67791e-12	4.39843e-11	-25.1299	-8152	ENSBTAT00000069019
chr5	108781001	108782000	*	8.50893e-22	1.74885e-20	29.7288	8785	ENSBTAT00000063537
chr5	109072001	109073000	*	8.81574e-11	5.82486e-10	26.3175	2648	ENSBTAT00000037702
chr5	109237501	109238500	*	2.65078e-18	4.06869e-17	25.8093	-1955	ENSBTAT00000065648
chr5	109261501	109262500	*	2.4392e-110	1.21603e-107	28.1799	12109	ENSBTAT00000084302
chr5	109274001	109275000	*	1.19197e-21	2.42271e-20	44.9626	0	ENSBTAT00000084302
chr5	109292001	109293000	*	1.33849e-18	2.11086e-17	26.8116	-17394	ENSBTAT00000084302
chr5	109559001	109560000	*	2.0985e-46	1.72069e-44	-29.347	-7182	ENSBTAT00000075534
chr5	109559501	109560500	*	4.77278e-49	4.32935e-47	-29.4155	-6682	ENSBTAT00000075534
chr5	109973001	109974000	*	2.42646e-11	1.72752e-10	30.6006	9382	ENSBTAT00000028574
chr5	110569001	110570000	*	1.01377e-26	2.98629e-25	-25.869	68	ENSBTAT00000065727
chr5	111289501	111290500	*	3.53461e-12	2.81762e-11	-31.9767	26216	ENSBTAT00000020161
chr5	111470001	111471000	*	7.43979e-81	1.87703e-78	33.3942	-9932	ENSBTAT00000068585
chr5	111641501	111642500	*	3.13398e-25	8.3784e-24	-36.9727	-32344	ENSBTAT00000000085
chr5	111648001	111649000	*	3.2473e-37	1.7333e-35	-30.7873	-25844	ENSBTAT00000000085
chr5	111648501	111649500	*	1.61183e-15	1.88222e-14	-31.7468	-25344	ENSBTAT00000000085
chr5	111990001	111991000	*	1.66908e-27	5.18764e-26	-27.105	985	ENSBTAT00000037657
chr5	112279001	112280000	*	1.34182e-18	2.11558e-17	-29.8256	-2183	ENSBTAT00000021556
chr5	112897001	112898000	*	2.54142e-30	9.35741e-29	-25.7976	0	ENSBTAT00000070231
chr5	112897501	112898500	*	4.46047e-34	2.03002e-32	-27.326	0	ENSBTAT00000070231
chr5	113424501	113425500	*	2.24973e-15	2.59167e-14	29.2981	7362	ENSBTAT00000085291
chr5	113432001	113433000	*	1.78546e-13	1.67215e-12	26.7405	11131	ENSBTAT00000021948
chr5	113432501	113433500	*	6.11817e-05	0.000135148	25.2846	10631	ENSBTAT00000021948
chr5	113733501	113734500	*	1.02006e-09	5.77384e-09	31.6558	57697	ENSBTAT00000075102
chr5	113778001	113779000	*	4.20453e-24	1.03359e-22	-25.4555	13197	ENSBTAT00000075102
chr5	114041501	114042500	*	1.11267e-26	3.26682e-25	-27.3287	56064	ENSBTAT00000073263
chr5	114042001	114043000	*	1.11267e-26	3.26682e-25	-27.3287	55564	ENSBTAT00000073263
chr5	114114001	114115000	*	5.2832e-33	2.262e-31	-49.6072	-11362	ENSBTAT00000083289
chr5	114526501	114527500	*	2.78258e-24	6.95e-23	-25.8633	-14847	ENSBTAT00000061180
chr5	114604001	114605000	*	2.77946e-23	6.44017e-22	-36.4769	-14207	ENSBTAT00000066219
chr5	114604501	114605500	*	2.77946e-23	6.44017e-22	-36.4769	-13707	ENSBTAT00000066219
chr5	114677501	114678500	*	2.9496e-55	3.41338e-53	26.3221	-16485	ENSBTAT00000083459
chr5	114703001	114704000	*	1.00479e-17	1.46026e-16	28.3057	7948	ENSBTAT00000063243
chr5	114703501	114704500	*	9.10162e-19	1.45601e-17	30.7539	8448	ENSBTAT00000063243
chr5	114851001	114852000	*	1.17946e-06	3.87129e-06	25.3268	-25721	ENSBTAT00000083236
chr5	115563501	115564500	*	5.25486e-11	3.58319e-10	31.3475	-23683	ENSBTAT00000023480
chr5	115564001	115565000	*	1.94123e-08	8.91827e-08	31.9311	-23183	ENSBTAT00000023480
chr5	115684001	115685000	*	3.96072e-32	1.61437e-30	42.1307	-923	ENSBTAT00000013081
chr5	115902001	115903000	*	5.45018e-17	7.38348e-16	26.7372	4501	ENSBTAT00000016040
chr5	115975001	115976000	*	1.12048e-13	1.07522e-12	-25.4025	-52707	ENSBTAT00000012308
chr5	115975501	115976500	*	3.36726e-17	4.66203e-16	-28.4355	-52207	ENSBTAT00000012308
chr5	116043501	116044500	*	7.89295e-06	2.15816e-05	26.1122	14796	ENSBTAT00000012308
chr5	116044001	116045000	*	7.89295e-06	2.15816e-05	26.1122	15296	ENSBTAT00000012308
chr5	116127501	116128500	*	7.3162e-19	1.181e-17	-32.0656	98796	ENSBTAT00000012308
chr5	116137001	116138000	*	3.40247e-26	9.67522e-25	41.4836	108296	ENSBTAT00000012308
chr5	116137501	116138500	*	3.40247e-26	9.67522e-25	41.4836	108796	ENSBTAT00000012308
chr5	116355501	116356500	*	3.21059e-17	4.45354e-16	40.5093	-28587	ENSBTAT00000073009
chr5	116361501	116362500	*	1.02449e-33	4.56187e-32	46.578	-22587	ENSBTAT00000073009
chr5	116369501	116370500	*	1.6395e-16	2.12498e-15	26.5974	-14587	ENSBTAT00000073009
chr5	116955501	116956500	*	1.80973e-22	3.93776e-21	-55.6078	-4321	ENSBTAT00000083595
chr5	116971501	116972500	*	5.02325e-19	8.23234e-18	25.1121	-1178	ENSBTAT00000016314
chr5	117083501	117084500	*	2.70501e-22	5.79671e-21	-25.3384	109825	ENSBTAT00000075523
chr5	117218501	117219500	*	4.15918e-46	3.3639e-44	-35.1771	14695	ENSBTAT00000061882
chr5	117219001	117220000	*	2.2365e-43	1.61124e-41	-37.3678	14195	ENSBTAT00000061882
chr5	117729001	117730000	*	4.37123e-11	3.0148e-10	-28.8594	-494808	ENSBTAT00000061882
chr5	117951001	117952000	*	9.62865e-105	4.39583e-102	44.7745	-352835	ENSBTAT00000031229
chr5	117951501	117952500	*	2.37632e-102	1.02128e-99	46.105	-352335	ENSBTAT00000031229
chr5	117984501	117985500	*	3.23506e-27	9.85818e-26	35.9035	-319335	ENSBTAT00000031229
chr5	117987001	117988000	*	5.99712e-21	1.15507e-19	25.9164	-316835	ENSBTAT00000031229
chr5	118043501	118044500	*	1.67842e-38	9.53894e-37	49.764	-260335	ENSBTAT00000031229
chr5	118044001	118045000	*	1.68995e-49	1.56716e-47	43.5709	-259835	ENSBTAT00000031229
chr5	118068501	118069500	*	3.45429e-15	3.9032e-14	26.776	-235335	ENSBTAT00000031229
chr5	118081501	118082500	*	1.82692e-21	3.6572e-20	39.5517	-222335	ENSBTAT00000031229
chr5	118082001	118083000	*	1.82692e-21	3.6572e-20	39.5517	-221835	ENSBTAT00000031229
chr5	118151501	118152500	*	5.04961e-22	1.0565e-20	27.9058	-152335	ENSBTAT00000031229
chr5	118152001	118153000	*	2.71986e-24	6.80015e-23	27.7119	-151835	ENSBTAT00000031229
chr5	118333501	118334500	*	5.31802e-23	1.20292e-21	-42.9769	28668	ENSBTAT00000031229
chr5	118468001	118469000	*	3.02687e-07	1.11732e-06	44.6154	-2211	ENSBTAT00000084617
chr5	119060501	119061500	*	1.31509e-50	1.26568e-48	-41.9264	-84072	ENSBTAT00000019952
chr5	119061001	119062000	*	9.12675e-64	1.38215e-61	-41.2285	-83572	ENSBTAT00000019952
chr5	119372501	119373500	*	1.09783e-33	4.87624e-32	-40.6709	16642	ENSBTAT00000066270
chr5	119477001	119478000	*	7.13443e-56	8.46853e-54	28.9434	0	ENSBTAT00000073834
chr5	119602501	119603500	*	1.14126e-16	1.50011e-15	26.0868	8502	ENSBTAT00000000853
chr5	119659501	119660500	*	7.53332e-06	2.06986e-05	25.3888	-3107	ENSBTAT00000019923
chr5	119769501	119770500	*	2.61913e-13	2.41e-12	-28.5625	13131	ENSBTAT00000081612
chr5	119814001	119815000	*	1.77465e-16	2.29252e-15	27.9634	1754	ENSBTAT00000070528
chr5	119822001	119823000	*	4.33071e-49	3.93982e-47	38.835	1251	ENSBTAT00000016742
chr5	119822501	119823500	*	1.94078e-57	2.43348e-55	35.8951	751	ENSBTAT00000016742
chr5	119830001	119831000	*	4.64929e-47	3.91e-45	39.5518	0	ENSBTAT00000037620
chr5	119866001	119867000	*	5.29478e-42	3.5384e-40	32.1349	14412	ENSBTAT00000063783
chr5	119866501	119867500	*	1.01715e-20	1.92254e-19	25.4359	14912	ENSBTAT00000063783
chr5	119868501	119869500	*	1.11749e-76	2.48267e-74	32.638	15036	ENSBTAT00000064160
chr5	119869001	119870000	*	1.39436e-77	3.19459e-75	36.6444	14536	ENSBTAT00000064160
chr5	119887501	119888500	*	3.17337e-48	2.77552e-46	37.6672	-2967	ENSBTAT00000064160
chr5	119888001	119889000	*	3.17337e-48	2.77552e-46	37.6672	-3467	ENSBTAT00000064160
chr5	120155501	120156500	*	3.52763e-67	5.94944e-65	49.517	118082	ENSBTAT00000006412
chr5	120375001	120376000	*	2.40606e-48	2.11629e-46	30.8258	337582	ENSBTAT00000006412
chr5	120552001	120553000	*	6.41912e-11	4.32666e-10	28.972	514582	ENSBTAT00000006412
chr5	120641501	120642500	*	7.04237e-82	1.85173e-79	30.284	604082	ENSBTAT00000006412
chr5	120642001	120643000	*	4.64594e-55	5.34173e-53	44.8992	604582	ENSBTAT00000006412
chr5	120753501	120754500	*	1.83949e-18	2.86651e-17	-32.1405	716082	ENSBTAT00000006412
chr5	120754001	120755000	*	6.76887e-10	3.93761e-09	-26.8205	716582	ENSBTAT00000006412
chr5	120755501	120756500	*	5.64049e-76	1.22048e-73	26.4426	718082	ENSBTAT00000006412
chr5	120879001	120880000	*	1.50481e-16	1.95712e-15	-26.8307	841582	ENSBTAT00000006412
chr5	120976001	120977000	*	3.99971e-34	1.82267e-32	28.0566	938582	ENSBTAT00000006412
chr5	121008501	121009500	*	7.7122e-18	1.13216e-16	-41.6061	971082	ENSBTAT00000006412
chr5	121074001	121075000	*	5.04026e-27	1.5192e-25	28	1036582	ENSBTAT00000006412
chr5	121074501	121075500	*	2.84131e-130	1.94574e-127	51.3609	1037082	ENSBTAT00000006412
chr5	121092001	121093000	*	1.52654e-23	3.60066e-22	29.7296	1054582	ENSBTAT00000006412
chr5	121092501	121093500	*	1.0857e-23	2.58383e-22	26.6144	1055082	ENSBTAT00000006412
chr5	121171001	121172000	*	6.79741e-47	5.68203e-45	36.7288	1133582	ENSBTAT00000006412
chr6	7588501	7589500	*	1.30362e-06	4.24099e-06	41.9048	147336	ENSBTAT00000084397
chr6	7589001	7590000	*	1.30362e-06	4.24099e-06	41.9048	147836	ENSBTAT00000084397
chr6	13100001	13101000	*	1.05124e-23	2.50373e-22	33.3103	33176	ENSBTAT00000020291
chr6	13100501	13101500	*	1.95227e-22	4.23386e-21	32.7798	33676	ENSBTAT00000020291
chr6	20830001	20831000	*	3.59462e-17	4.96193e-16	-45.4302	128576	ENSBTAT00000002291
chr6	23307001	23308000	*	7.90347e-09	3.87507e-08	28.5043	129434	ENSBTAT00000086660
chr6	27423001	27424000	*	8.73352e-08	3.56709e-07	-26.1535	506372	ENSBTAT00000020549
chr6	27423501	27424500	*	8.73352e-08	3.56709e-07	-26.1535	505872	ENSBTAT00000020549
chr6	29352001	29353000	*	2.50838e-10	1.55452e-09	-28.2001	-12101	ENSBTAT00000075046
chr6	29352501	29353500	*	2.50838e-10	1.55452e-09	-28.2001	-12601	ENSBTAT00000075046
chr6	29983501	29984500	*	0.00111331	0.00174443	25.9875	-6090	ENSBTAT00000059899
chr6	29984001	29985000	*	0.00111331	0.00174443	25.9875	-5590	ENSBTAT00000059899
chr6	32176001	32177000	*	3.47323e-10	2.10803e-09	-38.0952	-132212	ENSBTAT00000075995
chr6	36778001	36779000	*	4.94996e-06	1.41955e-05	-25.1099	-47443	ENSBTAT00000047589
chr6	36778501	36779500	*	4.94996e-06	1.41955e-05	-25.1099	-47943	ENSBTAT00000047589
chr6	42902501	42903500	*	4.19273e-23	9.55143e-22	-30.3539	120961	ENSBTAT00000073775
chr6	42903001	42904000	*	4.19273e-23	9.55143e-22	-30.3539	120461	ENSBTAT00000073775
chr6	45239001	45240000	*	3.41428e-08	1.50149e-07	-30.5085	53078	ENSBTAT00000073125
chr6	45239501	45240500	*	3.41428e-08	1.50149e-07	-30.5085	53578	ENSBTAT00000073125
chr6	59874001	59875000	*	3.36982e-09	1.75723e-08	28.8957	33092	ENSBTAT00000073192
chr6	60138001	60139000	*	7.52095e-41	4.76306e-39	-83.3333	-8025	ENSBTAT00000072800
chr6	60911501	60912500	*	2.4549e-13	2.26472e-12	44.8031	8417	ENSBTAT00000082998
chr6	60912001	60913000	*	2.4549e-13	2.26472e-12	44.8031	7917	ENSBTAT00000082998
chr6	62425001	62426000	*	1.42867e-18	2.24711e-17	26.0669	104745	ENSBTAT00000074356
chr6	69181001	69182000	*	2.54697e-20	4.66343e-19	-25.7173	12163	ENSBTAT00000072302
chr6	69181501	69182500	*	8.7741e-11	5.79889e-10	-35.8866	11663	ENSBTAT00000072302
chr6	71276001	71277000	*	5.57154e-11	3.78732e-10	28.9948	4170	ENSBTAT00000046297
chr6	71276501	71277500	*	1.01531e-11	7.60016e-11	29.4908	4670	ENSBTAT00000046297
chr6	71278001	71279000	*	1.26966e-53	1.37126e-51	36.7926	6170	ENSBTAT00000046297
chr6	71371501	71372500	*	1.27039e-09	7.08486e-09	28.9324	12820	ENSBTAT00000046289
chr6	73559501	73560500	*	1.51921e-54	1.70735e-52	25.1889	-1073387	ENSBTAT00000025803
chr6	80833501	80834500	*	6.75436e-05	0.000147567	-28.2774	-284286	ENSBTAT00000080777
chr6	80834001	80835000	*	6.75436e-05	0.000147567	-28.2774	-283786	ENSBTAT00000080777
chr6	87124501	87125500	*	2.14557e-10	1.34277e-09	-42.8708	-117440	ENSBTAT00000033473
chr6	87125001	87126000	*	4.12501e-23	9.40229e-22	-41.8778	-117940	ENSBTAT00000033473
chr6	90821501	90822500	*	2.1778e-12	1.78889e-11	-30.3193	18598	ENSBTAT00000071321
chr6	91729501	91730500	*	1.34229e-23	3.1757e-22	-32.6214	6451	ENSBTAT00000053025
chr6	91730001	91731000	*	1.34229e-23	3.1757e-22	-32.6214	5951	ENSBTAT00000053025
chr6	93559001	93560000	*	3.51817e-16	4.41354e-15	-26.5306	24538	ENSBTAT00000069488
chr6	96419001	96420000	*	5.83252e-190	7.19735e-187	29.9166	-166399	ENSBTAT00000045329
chr6	96419501	96420500	*	4.85811e-157	4.29423e-154	28.725	-166899	ENSBTAT00000045329
chr6	96724501	96725500	*	1.59182e-17	2.27101e-16	32.1437	-367502	ENSBTAT00000074665
chr6	96725001	96726000	*	6.47883e-13	5.66497e-12	30.524	-367002	ENSBTAT00000074665
chr6	98279001	98280000	*	2.53839e-26	7.28629e-25	-33.3914	9597	ENSBTAT00000075827
chr6	98473001	98474000	*	4.38663e-09	2.24684e-08	36.979	183386	ENSBTAT00000023396
chr6	98473501	98474500	*	4.38663e-09	2.24684e-08	36.979	183886	ENSBTAT00000023396
chr6	99363001	99364000	*	2.23218e-08	1.01435e-07	25.4371	-47738	ENSBTAT00000065725
chr6	99766501	99767500	*	2.76745e-12	2.2364e-11	-34.2372	17467	ENSBTAT00000074501
chr6	99767001	99768000	*	2.76745e-12	2.2364e-11	-34.2372	16967	ENSBTAT00000074501
chr6	100100501	100101500	*	7.64935e-09	3.76247e-08	-45.7627	-315536	ENSBTAT00000074501
chr6	100101001	100102000	*	7.64935e-09	3.76247e-08	-45.7627	-316036	ENSBTAT00000074501
chr6	103886501	103887500	*	2.25004e-14	2.32937e-13	-28.1351	225557	ENSBTAT00000020480
chr6	103887001	103888000	*	2.25004e-14	2.32937e-13	-28.1351	225057	ENSBTAT00000020480
chr6	104692501	104693500	*	3.45084e-54	3.80614e-52	-31.1089	-12942	ENSBTAT00000082406
chr6	104693001	104694000	*	3.45084e-54	3.80614e-52	-31.1089	-13442	ENSBTAT00000082406
chr6	104834501	104835500	*	9.73261e-09	4.70472e-08	25.4223	15478	ENSBTAT00000004763
chr6	104835001	104836000	*	9.73261e-09	4.70472e-08	25.4223	15978	ENSBTAT00000004763
chr6	105581501	105582500	*	2.40825e-08	1.08751e-07	-29.5364	-93495	ENSBTAT00000076377
chr6	106250001	106251000	*	2.78271e-37	1.49299e-35	36.6292	289230	ENSBTAT00000009799
chr6	106250501	106251500	*	1.14511e-32	4.82816e-31	30.8102	288730	ENSBTAT00000009799
chr6	106628001	106629000	*	1.00856e-06	3.35652e-06	-30.5203	-87773	ENSBTAT00000009799
chr6	106677501	106678500	*	1.1332e-06	3.73362e-06	25.7653	-137273	ENSBTAT00000009799
chr6	106986001	106987000	*	1.49807e-23	3.53552e-22	-27.5139	-445773	ENSBTAT00000009799
chr6	107007001	107008000	*	7.4105e-46	5.94722e-44	25.1569	-466773	ENSBTAT00000009799
chr6	107018001	107019000	*	0.000206809	0.000397568	25.1157	-477773	ENSBTAT00000009799
chr6	107018501	107019500	*	1.50352e-06	4.82714e-06	28.5341	-478273	ENSBTAT00000009799
chr6	107054501	107055500	*	1.09883e-09	6.18934e-09	-45.5162	-514273	ENSBTAT00000009799
chr6	107124001	107125000	*	4.57838e-10	2.72882e-09	-26.3085	-489964	ENSBTAT00000061910
chr6	107131001	107132000	*	4.94152e-23	1.11979e-21	-26.0216	-482964	ENSBTAT00000061910
chr6	107135001	107136000	*	7.0847e-08	2.9444e-07	26.7857	-478964	ENSBTAT00000061910
chr6	107193001	107194000	*	5.50125e-10	3.24213e-09	26.8151	-420964	ENSBTAT00000061910
chr6	107287001	107288000	*	1.48254e-41	9.67915e-40	33.2667	-326964	ENSBTAT00000061910
chr6	107658001	107659000	*	1.84266e-49	1.70623e-47	27.8626	43039	ENSBTAT00000061910
chr6	107671001	107672000	*	2.43175e-14	2.50935e-13	25.2562	56039	ENSBTAT00000061910
chr6	108024001	108025000	*	4.27402e-17	5.84539e-16	45.7753	409039	ENSBTAT00000061910
chr6	108066501	108067500	*	1.01149e-84	2.87824e-82	43.7343	451539	ENSBTAT00000061910
chr6	108081001	108082000	*	1.8828e-84	5.27329e-82	26.8106	466039	ENSBTAT00000061910
chr6	108125001	108126000	*	1.41517e-42	9.78253e-41	29.5881	510039	ENSBTAT00000061910
chr6	108194501	108195500	*	2.65734e-67	4.49994e-65	62.2323	502474	ENSBTAT00000075642
chr6	108195001	108196000	*	5.53833e-14	5.49269e-13	30.2124	501974	ENSBTAT00000075642
chr6	108222501	108223500	*	3.04879e-15	3.46542e-14	27.7142	474474	ENSBTAT00000075642
chr6	108413501	108414500	*	5.58262e-11	3.79464e-10	-29.7047	283474	ENSBTAT00000075642
chr6	108414001	108415000	*	2.58896e-27	7.95349e-26	-49.7985	282974	ENSBTAT00000075642
chr6	108418501	108419500	*	1.04021e-20	1.96433e-19	25.411	278474	ENSBTAT00000075642
chr6	108547001	108548000	*	2.18369e-36	1.11726e-34	28.9152	149974	ENSBTAT00000075642
chr6	108549501	108550500	*	7.18418e-22	1.48564e-20	29.1509	147474	ENSBTAT00000075642
chr6	108954501	108955500	*	2.71897e-22	5.82564e-21	-25.3721	73726	ENSBTAT00000068844
chr6	108955001	108956000	*	3.56551e-22	7.5627e-21	-30.6188	73226	ENSBTAT00000068844
chr6	108975501	108976500	*	1.69794e-25	4.60247e-24	-30.2796	52726	ENSBTAT00000068844
chr6	109069501	109070500	*	1.64863e-56	2.00661e-54	25.9511	-40277	ENSBTAT00000068844
chr6	109101001	109102000	*	3.45641e-101	1.43596e-98	35.6656	-71777	ENSBTAT00000068844
chr6	109101501	109102500	*	7.7001e-48	6.63691e-46	28.8968	-72277	ENSBTAT00000068844
chr6	109145501	109146500	*	9.91318e-17	1.31229e-15	28.7709	-116277	ENSBTAT00000068844
chr6	109244001	109245000	*	8.81071e-44	6.46332e-42	31.1452	-214777	ENSBTAT00000068844
chr6	109244501	109245500	*	1.64051e-53	1.7611e-51	37.693	-215277	ENSBTAT00000068844
chr6	109428501	109429500	*	1.19573e-12	1.01463e-11	33.0708	-399277	ENSBTAT00000068844
chr6	109512501	109513500	*	2.18297e-29	7.61042e-28	25.2318	-483277	ENSBTAT00000068844
chr6	109645501	109646500	*	3.87417e-35	1.86143e-33	54.4367	-505724	ENSBTAT00000083230
chr6	109737001	109738000	*	1.38194e-12	1.16282e-11	-27.0718	-414224	ENSBTAT00000083230
chr6	109744001	109745000	*	1.7026e-13	1.59971e-12	-32.3202	-407224	ENSBTAT00000083230
chr6	109744501	109745500	*	2.94163e-26	8.41276e-25	-50.9039	-406724	ENSBTAT00000083230
chr6	109784001	109785000	*	2.67083e-27	8.19492e-26	29.3363	-367224	ENSBTAT00000083230
chr6	110081501	110082500	*	6.54606e-25	1.70504e-23	-38.1731	-69724	ENSBTAT00000083230
chr6	110082001	110083000	*	6.54606e-25	1.70504e-23	-38.1731	-69224	ENSBTAT00000083230
chr6	116443501	116444500	*	3.607e-06	1.0676e-05	-33.4488	6129	ENSBTAT00000023023
chr6	117301001	117302000	*	2.96762e-09	1.56016e-08	31.722	-14732	ENSBTAT00000080818
chr6	118068501	118069500	*	1.74543e-24	4.42515e-23	-38.9166	-296698	ENSBTAT00000007828
chr6	118069001	118070000	*	1.43361e-20	2.67561e-19	-38.4178	-297198	ENSBTAT00000007828
chr6	118467501	118468500	*	1.4941e-07	5.8485e-07	28.4232	-695698	ENSBTAT00000007828
chr6	118468001	118469000	*	2.13742e-13	1.98744e-12	45.686	-696198	ENSBTAT00000007828
chr6	118499501	118500500	*	6.52539e-16	7.95469e-15	27.9998	-727698	ENSBTAT00000007828
chr6	118500001	118501000	*	9.26465e-18	1.3501e-16	29.0327	-728198	ENSBTAT00000007828
chr6	118595001	118596000	*	1.74685e-45	1.38233e-43	29.7937	-823198	ENSBTAT00000007828
chr6	118612501	118613500	*	8.83983e-17	1.17633e-15	29.5412	-840698	ENSBTAT00000007828
chr6	118634501	118635500	*	3.25101e-12	2.60353e-11	27.5936	-862698	ENSBTAT00000007828
chr6	118635001	118636000	*	3.25101e-12	2.60353e-11	27.5936	-863198	ENSBTAT00000007828
chr6	118646001	118647000	*	3.23984e-07	1.18959e-06	-26.0993	-874198	ENSBTAT00000007828
chr6	118646501	118647500	*	3.23984e-07	1.18959e-06	-26.0993	-874698	ENSBTAT00000007828
chr6	118678001	118679000	*	1.92769e-28	6.32754e-27	27.09	-906198	ENSBTAT00000007828
chr6	118678501	118679500	*	4.10443e-32	1.67174e-30	31.8887	-906698	ENSBTAT00000007828
chr6	118811501	118812500	*	4.09618e-29	1.40408e-27	36.091	-1039698	ENSBTAT00000007828
chr6	118879001	118880000	*	2.06775e-18	3.20339e-17	32.8543	-1107198	ENSBTAT00000007828
chr6	119318001	119319000	*	1.30686e-27	4.09142e-26	28.2491	-1546198	ENSBTAT00000007828
chr6	119327001	119328000	*	1.49083e-22	3.26841e-21	31.369	-1555198	ENSBTAT00000007828
chr7	1348501	1349500	*	9.68241e-21	1.8337e-19	27.16	-25003	ENSBTAT00000083445
chr7	2104001	2105000	*	1.83745e-14	1.92122e-13	-30.5365	45374	ENSBTAT00000085059
chr7	2104501	2105500	*	1.83745e-14	1.92122e-13	-30.5365	45874	ENSBTAT00000085059
chr7	2474001	2475000	*	5.87098e-70	1.08565e-67	30.3694	-5595	ENSBTAT00000009371
chr7	2474501	2475500	*	6.12337e-16	7.48806e-15	32.1953	-6095	ENSBTAT00000009371
chr7	4264501	4265500	*	5.11539e-48	4.43053e-46	26.5264	-10460	ENSBTAT00000001076
chr7	4591501	4592500	*	2.88419e-19	4.83092e-18	-26.8683	-1028	ENSBTAT00000010179
chr7	4592001	4593000	*	2.88419e-19	4.83092e-18	-26.8683	-528	ENSBTAT00000010179
chr7	4852501	4853500	*	4.96142e-43	3.50348e-41	30.0848	-2202	ENSBTAT00000059410
chr7	4923001	4924000	*	2.05952e-09	1.10995e-08	39.9121	-4081	ENSBTAT00000077931
chr7	4923501	4924500	*	2.05952e-09	1.10995e-08	39.9121	-3581	ENSBTAT00000077931
chr7	4995501	4996500	*	2.97056e-23	6.8638e-22	-28.1981	-5115	ENSBTAT00000014100
chr7	5098001	5099000	*	2.5605e-35	1.2427e-33	-32.9967	0	ENSBTAT00000061185
chr7	5098501	5099500	*	6.47671e-18	9.57784e-17	-27.7009	0	ENSBTAT00000061185
chr7	5116001	5117000	*	3.89324e-16	4.86384e-15	38.8655	-7965	ENSBTAT00000064950
chr7	5151501	5152500	*	1.93659e-77	4.39645e-75	47.1133	26538	ENSBTAT00000064950
chr7	5365501	5366500	*	4.19231e-48	3.6437e-46	-42.7543	-1129	ENSBTAT00000064569
chr7	5366001	5367000	*	1.05795e-26	3.1135e-25	-28.6979	-1629	ENSBTAT00000064569
chr7	5445501	5446500	*	4.23299e-19	6.99054e-18	27.4791	-4799	ENSBTAT00000019513
chr7	5684501	5685500	*	6.29356e-73	1.26719e-70	41.756	2516	ENSBTAT00000005111
chr7	5685001	5686000	*	1.12136e-62	1.63081e-60	34.8655	2016	ENSBTAT00000005111
chr7	5709501	5710500	*	4.23829e-19	6.99652e-18	-28.8786	-15648	ENSBTAT00000066038
chr7	5710001	5711000	*	1.22928e-32	5.17605e-31	-35.9962	-15148	ENSBTAT00000066038
chr7	5782501	5783500	*	1.50893e-33	6.64304e-32	34.4898	8360	ENSBTAT00000005506
chr7	5888501	5889500	*	9.9884e-28	3.14845e-26	29.0972	-6337	ENSBTAT00000014785
chr7	5889001	5890000	*	9.9884e-28	3.14845e-26	29.0972	-6837	ENSBTAT00000014785
chr7	6580501	6581500	*	2.81641e-14	2.88764e-13	31.4567	1658	ENSBTAT00000082258
chr7	6581001	6582000	*	1.03157e-36	5.37049e-35	39.8467	2158	ENSBTAT00000082258
chr7	6688501	6689500	*	8.91792e-28	2.8203e-26	29.7912	-1450	ENSBTAT00000080541
chr7	6689001	6690000	*	1.92808e-24	4.87534e-23	28.721	-1950	ENSBTAT00000080541
chr7	7931001	7932000	*	7.60715e-21	1.45282e-19	-30.4972	20368	ENSBTAT00000060960
chr7	7931501	7932500	*	7.60715e-21	1.45282e-19	-30.4972	20868	ENSBTAT00000060960
chr7	8019501	8020500	*	3.69046e-06	1.08961e-05	25.5142	-324	ENSBTAT00000072109
chr7	8751501	8752500	*	5.64883e-07	1.97595e-06	35.5062	-10527	ENSBTAT00000076496
chr7	9177501	9178500	*	3.13713e-33	1.35762e-31	-30.1788	-45514	ENSBTAT00000080950
chr7	9178001	9179000	*	3.39617e-43	2.42012e-41	-36.8205	-45014	ENSBTAT00000080950
chr7	9369501	9370500	*	1.28467e-09	7.15724e-09	33.064	-40018	ENSBTAT00000078872
chr7	9370001	9371000	*	1.28467e-09	7.15724e-09	33.064	-40518	ENSBTAT00000078872
chr7	12573501	12574500	*	1.51569e-08	7.09324e-08	29.5759	1357	ENSBTAT00000073398
chr7	12574001	12575000	*	5.59098e-22	1.16585e-20	36.2745	857	ENSBTAT00000073398
chr7	12574501	12575500	*	4.05663e-12	3.20708e-11	34.8043	357	ENSBTAT00000073398
chr7	12806001	12807000	*	1.00055e-11	7.4946e-11	29.4119	0	ENSBTAT00000027872
chr7	12924001	12925000	*	3.4533e-22	7.33844e-21	-48.9362	-26517	ENSBTAT00000022971
chr7	12981001	12982000	*	5.6436e-10	3.32037e-09	-34.6868	-83517	ENSBTAT00000022971
chr7	13409501	13410500	*	0.000830695	0.00135	25.832	-1751	ENSBTAT00000049901
chr7	13555501	13556500	*	9.10817e-21	1.72916e-19	25.6032	-8117	ENSBTAT00000054111
chr7	13584501	13585500	*	2.14158e-41	1.3909e-39	-41.2823	-32139	ENSBTAT00000021396
chr7	13591501	13592500	*	1.18135e-07	4.71097e-07	33.6452	-25139	ENSBTAT00000021396
chr7	13658501	13659500	*	3.48838e-21	6.83926e-20	36.774	4048	ENSBTAT00000069389
chr7	13671001	13672000	*	3.40838e-31	1.31844e-29	29.1185	-7455	ENSBTAT00000069389
chr7	13673001	13674000	*	2.8554e-129	1.92368e-126	42.901	-9455	ENSBTAT00000069389
chr7	13673501	13674500	*	0	0	54.0982	-9955	ENSBTAT00000069389
chr7	13674001	13675000	*	0	0	66.9543	-10455	ENSBTAT00000069389
chr7	13674501	13675500	*	0	0	66.7546	-10955	ENSBTAT00000069389
chr7	13675001	13676000	*	8.22088e-49	7.39253e-47	32.9618	-11455	ENSBTAT00000069389
chr7	13675501	13676500	*	6.13684e-274	1.31873e-270	40.2966	-11955	ENSBTAT00000069389
chr7	13676001	13677000	*	9.64925e-256	1.79497e-252	44.7048	-12455	ENSBTAT00000069389
chr7	13785001	13786000	*	1.30985e-31	5.18755e-30	29.1621	-6764	ENSBTAT00000076127
chr7	13790501	13791500	*	9.92342e-43	6.91722e-41	26.1875	-1264	ENSBTAT00000076127
chr7	13791001	13792000	*	6.68672e-35	3.18576e-33	36.5677	-764	ENSBTAT00000076127
chr7	13793001	13794000	*	6.23094e-20	1.10374e-18	-25.043	239	ENSBTAT00000076127
chr7	13975501	13976500	*	2.33962e-14	2.41889e-13	37.931	5468	ENSBTAT00000077314
chr7	13976001	13977000	*	2.33962e-14	2.41889e-13	37.931	5968	ENSBTAT00000077314
chr7	14269501	14270500	*	8.54298e-10	4.89405e-09	27.1772	-31252	ENSBTAT00000054299
chr7	16100501	16101500	*	1.06101e-28	3.53769e-27	-31.086	-56221	ENSBTAT00000063238
chr7	16101001	16102000	*	1.06101e-28	3.53769e-27	-31.086	-56721	ENSBTAT00000063238
chr7	16193001	16194000	*	0.00249082	0.00350818	25.133	-9940	ENSBTAT00000072886
chr7	16225501	16226500	*	1.16582e-12	9.90799e-12	29.9181	-19317	ENSBTAT00000014311
chr7	16470501	16471500	*	1.41432e-26	4.11756e-25	32.6708	3046	ENSBTAT00000077086
chr7	17641001	17642000	*	2.29066e-41	1.48464e-39	28.0626	-7506	ENSBTAT00000070022
chr7	17738501	17739500	*	1.6048e-13	1.51204e-12	-25.8829	5098	ENSBTAT00000068048
chr7	17746001	17747000	*	3.91028e-15	4.39138e-14	29.3452	8692	ENSBTAT00000080596
chr7	17850501	17851500	*	1.40198e-21	2.82971e-20	30.5666	11471	ENSBTAT00000045141
chr7	17867501	17868500	*	1.57976e-21	3.17721e-20	31.383	28471	ENSBTAT00000045141
chr7	17956501	17957500	*	6.45626e-06	1.80133e-05	-33.1759	8914	ENSBTAT00000064514
chr7	18384501	18385500	*	5.24664e-18	7.83784e-17	-36.8253	-29408	ENSBTAT00000079841
chr7	18988501	18989500	*	6.20501e-05	0.000136873	-30.3922	7514	ENSBTAT00000075329
chr7	18989001	18990000	*	1.77211e-12	1.47283e-11	-45.1937	8014	ENSBTAT00000075329
chr7	18990501	18991500	*	9.82117e-17	1.3008e-15	25.423	9514	ENSBTAT00000075329
chr7	19199001	19200000	*	1.76331e-10	1.117e-09	-37.6782	-23049	ENSBTAT00000080974
chr7	19199501	19200500	*	1.76331e-10	1.117e-09	-37.6782	-23549	ENSBTAT00000080974
chr7	19202001	19203000	*	3.70968e-16	4.64117e-15	-34.416	-26049	ENSBTAT00000080974
chr7	19646501	19647500	*	4.34218e-07	1.55508e-06	-34.7222	-1007	ENSBTAT00000017626
chr7	19647001	19648000	*	4.34218e-07	1.55508e-06	-34.7222	-1507	ENSBTAT00000017626
chr7	19658501	19659500	*	5.40916e-47	4.54597e-45	-39.0315	-3555	ENSBTAT00000010767
chr7	20119501	20120500	*	1.03912e-11	7.76952e-11	38.8961	-145	ENSBTAT00000024450
chr7	20120001	20121000	*	1.03912e-11	7.76952e-11	38.8961	-645	ENSBTAT00000024450
chr7	20169501	20170500	*	2.19645e-06	6.80995e-06	25.6453	-24553	ENSBTAT00000069379
chr7	20706501	20707500	*	1.55817e-06	4.98811e-06	28.8412	4995	ENSBTAT00000085254
chr7	20930001	20931000	*	1.46519e-17	2.09635e-16	-29.3564	-5284	ENSBTAT00000023551
chr7	21002501	21003500	*	2.65334e-07	9.90972e-07	-26.6061	43110	ENSBTAT00000010058
chr7	21013501	21014500	*	3.39571e-08	1.49417e-07	44.7619	54110	ENSBTAT00000010058
chr7	21014001	21015000	*	3.39571e-08	1.49417e-07	44.7619	54610	ENSBTAT00000010058
chr7	21160501	21161500	*	2.63203e-20	4.81351e-19	28.2599	5524	ENSBTAT00000018109
chr7	21164001	21165000	*	1.4441e-20	2.69398e-19	34.4777	9024	ENSBTAT00000018109
chr7	21164501	21165500	*	1.2149e-19	2.09721e-18	31.2027	9524	ENSBTAT00000018109
chr7	21185001	21186000	*	4.54349e-24	1.11362e-22	-56.8423	8843	ENSBTAT00000000958
chr7	21193001	21194000	*	2.01635e-14	2.09912e-13	-25.5022	843	ENSBTAT00000000958
chr7	21283001	21284000	*	6.78293e-09	3.36579e-08	28.0987	2245	ENSBTAT00000024656
chr7	21283501	21284500	*	1.16267e-07	4.64344e-07	27.1879	1745	ENSBTAT00000024656
chr7	21317001	21318000	*	6.00809e-25	1.57017e-23	-27.1985	-16365	ENSBTAT00000013182
chr7	21317501	21318500	*	4.85957e-29	1.65529e-27	-30.1519	-15865	ENSBTAT00000013182
chr7	21671501	21672500	*	2.86785e-07	1.06337e-06	-25.2004	31637	ENSBTAT00000021215
chr7	21727001	21728000	*	1.08798e-05	2.88234e-05	-28.2804	-3434	ENSBTAT00000021212
chr7	21745001	21746000	*	2.1105e-46	1.72939e-44	-32.2134	-21434	ENSBTAT00000021212
chr7	21745501	21746500	*	3.08008e-58	3.94942e-56	-29.4674	-21934	ENSBTAT00000021212
chr7	21746501	21747500	*	1.7705e-17	2.51442e-16	-34.9286	-22934	ENSBTAT00000021212
chr7	21765501	21766500	*	4.15078e-19	6.87025e-18	-29.8882	-41934	ENSBTAT00000021212
chr7	21766001	21767000	*	4.15078e-19	6.87025e-18	-29.8882	-42434	ENSBTAT00000021212
chr7	21767501	21768500	*	8.72254e-15	9.44016e-14	-32.1382	-43934	ENSBTAT00000021212
chr7	21768001	21769000	*	1.1744e-14	1.25392e-13	-30.7763	-44434	ENSBTAT00000021212
chr7	21772501	21773500	*	4.59969e-19	7.57304e-18	-25.2684	-48934	ENSBTAT00000021212
chr7	21773001	21774000	*	4.59969e-19	7.57304e-18	-25.2684	-49434	ENSBTAT00000021212
chr7	21774001	21775000	*	6.45974e-07	2.23386e-06	-30.6132	-50434	ENSBTAT00000021212
chr7	21774501	21775500	*	6.45974e-07	2.23386e-06	-30.6132	-50934	ENSBTAT00000021212
chr7	22439001	22440000	*	5.97011e-12	4.6136e-11	26.7445	-22583	ENSBTAT00000002774
chr7	22657501	22658500	*	7.73832e-46	6.20232e-44	26.2988	-40564	ENSBTAT00000000917
chr7	26300501	26301500	*	3.26047e-07	1.1965e-06	-27.8026	12351	ENSBTAT00000044060
chr7	27807501	27808500	*	1.07281e-08	5.15216e-08	-30.223	-88544	ENSBTAT00000060757
chr7	29082501	29083500	*	7.15148e-11	4.78433e-10	-41.8966	62301	ENSBTAT00000021480
chr7	29083001	29084000	*	1.20755e-12	1.0241e-11	-41.8966	62801	ENSBTAT00000021480
chr7	33950001	33951000	*	3.23621e-09	1.69216e-08	-29.226	167128	ENSBTAT00000060783
chr7	38734501	38735500	*	5.11522e-21	9.91342e-20	-45.5686	39885	ENSBTAT00000073240
chr7	38735001	38736000	*	6.49606e-07	2.2453e-06	-32.8151	39385	ENSBTAT00000073240
chr7	38865501	38866500	*	1.61867e-20	3.00748e-19	-35.446	7914	ENSBTAT00000011200
chr7	38866001	38867000	*	1.61867e-20	3.00748e-19	-35.446	8414	ENSBTAT00000011200
chr7	39266001	39267000	*	2.76683e-15	3.15847e-14	31.9005	-13575	ENSBTAT00000018114
chr7	39266501	39267500	*	2.76683e-15	3.15847e-14	31.9005	-13075	ENSBTAT00000018114
chr7	39389501	39390500	*	4.45165e-13	3.97214e-12	43.8199	24378	ENSBTAT00000059397
chr7	39555501	39556500	*	0.000177912	0.000348587	-26.6648	190378	ENSBTAT00000059397
chr7	40188001	40189000	*	1.68234e-22	3.67017e-21	34.1979	-8632	ENSBTAT00000064254
chr7	40301001	40302000	*	9.0692e-37	4.73141e-35	-35.1451	6829	ENSBTAT00000057521
chr7	40626501	40627500	*	2.03267e-14	2.11487e-13	-47.4199	-12664	ENSBTAT00000073839
chr7	40627001	40628000	*	2.03267e-14	2.11487e-13	-47.4199	-13164	ENSBTAT00000073839
chr7	44968501	44969500	*	5.05814e-60	6.88229e-58	-43.3199	188668	ENSBTAT00000086482
chr7	45066501	45067500	*	1.19015e-21	2.41979e-20	40.7477	191844	ENSBTAT00000022743
chr7	45106001	45107000	*	1.02992e-09	5.82648e-09	40.6517	152344	ENSBTAT00000022743
chr7	45106501	45107500	*	2.28365e-33	9.97273e-32	69.2157	151844	ENSBTAT00000022743
chr7	45151501	45152500	*	5.84986e-34	2.63973e-32	-27.2013	106844	ENSBTAT00000022743
chr7	45198501	45199500	*	2.05741e-30	7.62714e-29	-41.8237	59844	ENSBTAT00000022743
chr7	45611501	45612500	*	3.3937e-20	6.15053e-19	32.0914	48567	ENSBTAT00000017427
chr7	45705501	45706500	*	6.14068e-11	4.14931e-10	25.9678	-9415	ENSBTAT00000053816
chr7	45795001	45796000	*	2.23104e-12	1.82985e-11	29.3133	4803	ENSBTAT00000076232
chr7	47195501	47196500	*	0.00043953	0.000772437	-27.7201	-69462	ENSBTAT00000032084
chr7	48381501	48382500	*	2.25203e-76	4.95027e-74	29.4346	187423	ENSBTAT00000004556
chr7	48382001	48383000	*	3.56028e-80	8.71775e-78	29.0861	186923	ENSBTAT00000004556
chr7	48603001	48604000	*	4.75724e-06	1.37011e-05	-30.9395	-33080	ENSBTAT00000004556
chr7	48603501	48604500	*	4.75724e-06	1.37011e-05	-30.9395	-33580	ENSBTAT00000004556
chr7	52714001	52715000	*	5.7568e-24	1.39645e-22	33.1048	0	ENSBTAT00000023082
chr7	53585501	53586500	*	8.20211e-32	3.29869e-30	36.4603	54362	ENSBTAT00000062332
chr7	53643001	53644000	*	1.07746e-45	8.59169e-44	30.9551	-2141	ENSBTAT00000062332
chr7	54377501	54378500	*	1.47907e-09	8.16144e-09	-27.9739	84772	ENSBTAT00000077017
chr7	54704501	54705500	*	2.96024e-07	1.0947e-06	26.1608	-427	ENSBTAT00000079934
chr7	56328501	56329500	*	4.65254e-15	5.18155e-14	33.1482	-136793	ENSBTAT00000062575
chr7	56329001	56330000	*	4.9595e-15	5.50324e-14	36.7839	-137293	ENSBTAT00000062575
chr7	63167501	63168500	*	3.12656e-46	2.54027e-44	-25.5929	-59311	ENSBTAT00000019143
chr7	63815001	63816000	*	4.55854e-28	1.46317e-26	29.0617	-144460	ENSBTAT00000060760
chr7	63833501	63834500	*	1.66881e-23	3.92731e-22	32.1104	-162960	ENSBTAT00000060760
chr7	63834001	63835000	*	5.22278e-23	1.18223e-21	34.5817	-163460	ENSBTAT00000060760
chr7	64318501	64319500	*	1.95469e-32	8.13428e-31	-34.5621	-452307	ENSBTAT00000082647
chr7	64319001	64320000	*	3.88674e-76	8.45412e-74	-42.4604	-451807	ENSBTAT00000082647
chr7	64319501	64320500	*	2.10963e-20	3.89184e-19	-28.3557	-451307	ENSBTAT00000082647
chr7	65112001	65113000	*	5.65286e-15	6.23322e-14	26.818	212515	ENSBTAT00000071695
chr7	67749001	67750000	*	5.4948e-13	4.85084e-12	33.532	8356	ENSBTAT00000072533
chr7	68713001	68714000	*	1.67288e-06	5.31937e-06	-30.0725	-27230	ENSBTAT00000050597
chr7	71159001	71160000	*	3.75276e-13	3.37949e-12	-45.134	-112063	ENSBTAT00000060824
chr7	71159501	71160500	*	8.21565e-12	6.22842e-11	-41.7954	-112563	ENSBTAT00000060824
chr7	72262501	72263500	*	6.51111e-08	2.72199e-07	-29.1128	91515	ENSBTAT00000073629
chr7	72263001	72264000	*	4.3576e-09	2.2328e-08	-26.4634	91015	ENSBTAT00000073629
chr7	72525501	72526500	*	1.75073e-08	8.10582e-08	25.7929	20156	ENSBTAT00000073150
chr7	72526001	72527000	*	1.75073e-08	8.10582e-08	25.7929	19656	ENSBTAT00000073150
chr7	73927501	73928500	*	7.44319e-12	5.67178e-11	-27.3333	155050	ENSBTAT00000066231
chr7	73947501	73948500	*	1.01039e-25	2.78234e-24	-34.3369	175050	ENSBTAT00000066231
chr7	73948001	73949000	*	4.63059e-18	6.94167e-17	-28.3357	175550	ENSBTAT00000066231
chr7	75391501	75392500	*	6.32394e-07	2.19085e-06	25.8967	-32042	ENSBTAT00000080339
chr7	75990501	75991500	*	5.88859e-10	3.45407e-09	35.5906	-505426	ENSBTAT00000061728
chr7	82105501	82106500	*	3.16447e-15	3.58939e-14	-26.3274	112773	ENSBTAT00000017770
chr7	89279501	89280500	*	5.10784e-21	9.90067e-20	-60.3288	277683	ENSBTAT00000063358
chr7	90237501	90238500	*	2.46e-12	2.00432e-11	-29.8701	80980	ENSBTAT00000071555
chr7	91437001	91438000	*	1.17368e-18	1.85943e-17	42.8977	-361825	ENSBTAT00000059588
chr7	91437501	91438500	*	1.17368e-18	1.85943e-17	42.8977	-361325	ENSBTAT00000059588
chr7	94905501	94906500	*	2.33024e-08	1.05526e-07	-30.0248	0	ENSBTAT00000078617
chr7	94906001	94907000	*	2.33024e-08	1.05526e-07	-30.0248	0	ENSBTAT00000078617
chr7	98376501	98377500	*	6.60356e-08	2.75888e-07	35.6634	74928	ENSBTAT00000077172
chr7	99810501	99811500	*	6.97449e-05	0.000151844	-29.6057	2087	ENSBTAT00000063075
chr7	99811001	99812000	*	6.97449e-05	0.000151844	-29.6057	2587	ENSBTAT00000063075
chr7	105905001	105906000	*	8.97723e-08	3.65847e-07	25.6566	642325	ENSBTAT00000067493
chr7	109317001	109318000	*	2.57735e-14	2.65257e-13	29.6011	7869	ENSBTAT00000084488
chr7	109317501	109318500	*	2.57735e-14	2.65257e-13	29.6011	8369	ENSBTAT00000084488
chr7	109641001	109642000	*	2.22724e-27	6.86765e-26	-32.9308	86292	ENSBTAT00000042614
chr7	109641501	109642500	*	2.22724e-27	6.86765e-26	-32.9308	85792	ENSBTAT00000042614
chr7	110583001	110584000	*	1.80429e-14	1.88861e-13	33.6505	7418	ENSBTAT00000064821
chr7	111235501	111236500	*	5.26682e-33	2.25576e-31	-36.0968	-644085	ENSBTAT00000064821
chr7	111461501	111462500	*	7.12612e-30	2.55954e-28	31.0297	-870085	ENSBTAT00000064821
chr7	111462001	111463000	*	7.12612e-30	2.55954e-28	31.0297	-870585	ENSBTAT00000064821
chr7	111531501	111532500	*	0.00184544	0.00270626	-25.1208	-940085	ENSBTAT00000064821
chr7	111532001	111533000	*	0.00184544	0.00270626	-25.1208	-940585	ENSBTAT00000064821
chr7	111811501	111812500	*	7.91127e-10	4.55687e-09	25.5441	-1220085	ENSBTAT00000064821
chr7	111812001	111813000	*	7.91127e-10	4.55687e-09	25.5441	-1220585	ENSBTAT00000064821
chr8	286001	287000	*	5.54922e-10	3.26916e-09	-30.9985	41558	ENSBTAT00000004062
chr8	915501	916500	*	3.67789e-31	1.42005e-29	53.7906	-129693	ENSBTAT00000051587
chr8	916001	917000	*	6.1564e-25	1.60556e-23	35.1164	-129193	ENSBTAT00000051587
chr8	1493501	1494500	*	2.77661e-18	4.25659e-17	26.1124	-13015	ENSBTAT00000069565
chr8	1502001	1503000	*	1.47075e-20	2.74164e-19	27.1274	-21515	ENSBTAT00000069565
chr8	2994001	2995000	*	3.0662e-12	2.46265e-11	-32.4675	-424803	ENSBTAT00000060422
chr8	5516501	5517500	*	1.24458e-11	9.21891e-11	36.25	-74334	ENSBTAT00000081514
chr8	7415001	7416000	*	5.9457e-08	2.50334e-07	25.469	43112	ENSBTAT00000087249
chr8	7415501	7416500	*	8.88486e-10	5.07552e-09	27.9868	42612	ENSBTAT00000087249
chr8	8254501	8255500	*	7.75168e-84	2.13744e-81	27.9553	26660	ENSBTAT00000082425
chr8	9347001	9348000	*	3.1156e-17	4.32852e-16	-40.2894	45080	ENSBTAT00000042155
chr8	9347501	9348500	*	4.45938e-21	8.67882e-20	-39.0086	45580	ENSBTAT00000042155
chr8	10195501	10196500	*	6.24225e-16	7.62594e-15	-25.5941	42031	ENSBTAT00000061597
chr8	10671001	10672000	*	1.04745e-29	3.72357e-28	25.2061	-25101	ENSBTAT00000076088
chr8	18529001	18530000	*	0.00107158	0.00168718	-27.4217	-46404	ENSBTAT00000011273
chr8	18529501	18530500	*	0.00107158	0.00168718	-27.4217	-45904	ENSBTAT00000011273
chr8	21807001	21808000	*	9.33936e-10	5.31257e-09	27.2252	-71793	ENSBTAT00000001735
chr8	24025501	24026500	*	3.59807e-07	1.30898e-06	-25.2762	138618	ENSBTAT00000048462
chr8	24581501	24582500	*	1.11658e-07	4.47202e-07	-31.1518	48787	ENSBTAT00000061324
chr8	24582001	24583000	*	1.11658e-07	4.47202e-07	-31.1518	49287	ENSBTAT00000061324
chr8	25246501	25247500	*	2.47323e-09	1.3164e-08	29.062	47938	ENSBTAT00000047796
chr8	25247001	25248000	*	2.47323e-09	1.3164e-08	29.062	48438	ENSBTAT00000047796
chr8	25303501	25304500	*	2.09893e-13	1.95296e-12	29.7496	104938	ENSBTAT00000047796
chr8	26870001	26871000	*	1.67701e-07	6.5012e-07	28.5349	-43630	ENSBTAT00000018755
chr8	29837001	29838000	*	4.92727e-08	2.10729e-07	-26.087	12245	ENSBTAT00000072674
chr8	30160001	30161000	*	1.89686e-07	7.28548e-07	-29.6117	44123	ENSBTAT00000061785
chr8	30160501	30161500	*	1.89686e-07	7.28548e-07	-29.6117	43623	ENSBTAT00000061785
chr8	37588501	37589500	*	1.49658e-12	1.25454e-11	-27.6316	493180	ENSBTAT00000021226
chr8	37589001	37590000	*	1.93796e-13	1.80737e-12	-37.1681	493680	ENSBTAT00000021226
chr8	40593001	40594000	*	1.8039e-20	3.34217e-19	-31.6709	18787	ENSBTAT00000047471
chr8	40593501	40594500	*	1.8039e-20	3.34217e-19	-31.6709	19287	ENSBTAT00000047471
chr8	46514001	46515000	*	1.98674e-16	2.55328e-15	-60.9759	-16388	ENSBTAT00000085462
chr8	49954001	49955000	*	7.66722e-05	0.000165191	32.2515	-460904	ENSBTAT00000066634
chr8	53344501	53345500	*	5.41631e-29	1.83739e-27	29.052	56643	ENSBTAT00000064443
chr8	59947501	59948500	*	1.02812e-20	1.94268e-19	43.8184	-1794	ENSBTAT00000086847
chr8	60862001	60863000	*	4.37894e-16	5.44296e-15	33.923	86672	ENSBTAT00000087218
chr8	60862501	60863500	*	4.37894e-16	5.44296e-15	33.923	87172	ENSBTAT00000087218
chr8	63397501	63398500	*	1.15392e-09	6.47827e-09	-31.1319	-39735	ENSBTAT00000026052
chr8	63809501	63810500	*	5.06328e-07	1.78856e-06	-27.5824	25842	ENSBTAT00000006765
chr8	63985001	63986000	*	3.65666e-08	1.60043e-07	-26.0351	9711	ENSBTAT00000074200
chr8	63985501	63986500	*	3.65666e-08	1.60043e-07	-26.0351	10211	ENSBTAT00000074200
chr8	65341001	65342000	*	1.66427e-177	1.75784e-174	32.5332	-20454	ENSBTAT00000081326
chr8	65341501	65342500	*	4.65322e-157	4.14251e-154	31.6811	-20954	ENSBTAT00000081326
chr8	68857501	68858500	*	2.7194e-05	6.55334e-05	30.9864	-143881	ENSBTAT00000041455
chr8	68858001	68859000	*	2.553e-18	3.92491e-17	51.0847	-143381	ENSBTAT00000041455
chr8	69626501	69627500	*	2.22703e-23	5.19881e-22	27.9697	35102	ENSBTAT00000021039
chr8	69627001	69628000	*	1.46651e-25	3.99427e-24	30.7824	35602	ENSBTAT00000021039
chr8	70636001	70637000	*	4.24635e-14	4.27048e-13	35.9773	-7718	ENSBTAT00000068948
chr8	70636501	70637500	*	4.24635e-14	4.27048e-13	35.9773	-8218	ENSBTAT00000068948
chr8	73094501	73095500	*	1.70367e-22	3.71541e-21	29.972	264501	ENSBTAT00000014368
chr8	73095001	73096000	*	1.54656e-27	4.82008e-26	43.6809	264001	ENSBTAT00000014368
chr8	74999501	75000500	*	8.17447e-07	2.77102e-06	26.7758	-9801	ENSBTAT00000045522
chr8	75137001	75138000	*	1.90032e-07	7.29741e-07	26.9612	16389	ENSBTAT00000026782
chr8	76007001	76008000	*	1.43135e-27	4.46882e-26	-33.0577	202	ENSBTAT00000078449
chr8	76007501	76008500	*	1.51097e-24	3.84794e-23	-30.7468	0	ENSBTAT00000020990
chr8	76545501	76546500	*	1.33899e-12	1.12866e-11	34.7732	-69318	ENSBTAT00000078016
chr8	76657501	76658500	*	1.24085e-06	4.05487e-06	-29.077	100492	ENSBTAT00000083980
chr8	78143001	78144000	*	1.216e-11	9.02123e-11	-28.1128	189211	ENSBTAT00000087256
chr8	82327501	82328500	*	1.12937e-10	7.36185e-10	-29.5476	-80790	ENSBTAT00000077145
chr8	82328001	82329000	*	1.12937e-10	7.36185e-10	-29.5476	-80290	ENSBTAT00000077145
chr8	83011501	83012500	*	1.44928e-53	1.55985e-51	35.1529	1799	ENSBTAT00000074161
chr8	83012001	83013000	*	7.39974e-53	7.73061e-51	35.0432	1299	ENSBTAT00000074161
chr8	83889501	83890500	*	1.10597e-18	1.75573e-17	26.217	24731	ENSBTAT00000062636
chr8	85932001	85933000	*	2.94282e-22	6.28796e-21	-27.1896	26657	ENSBTAT00000061589
chr8	86129501	86130500	*	1.20855e-22	2.66785e-21	-36.9084	-42903	ENSBTAT00000084845
chr8	86130001	86131000	*	9.78393e-21	1.85209e-19	-31.5436	-43403	ENSBTAT00000084845
chr8	86700001	86701000	*	5.11438e-06	1.46082e-05	-28.4347	195989	ENSBTAT00000079055
chr8	86700501	86701500	*	5.11438e-06	1.46082e-05	-28.4347	196489	ENSBTAT00000079055
chr8	87062501	87063500	*	2.49591e-11	1.77342e-10	-30.9626	-12059	ENSBTAT00000086544
chr8	87063001	87064000	*	6.0191e-13	5.28152e-12	-31.8523	-12559	ENSBTAT00000086544
chr8	87339001	87340000	*	1.52391e-20	2.83777e-19	26.8088	102333	ENSBTAT00000062487
chr8	88466501	88467500	*	6.08369e-11	4.1137e-10	30.8959	42299	ENSBTAT00000003943
chr8	88467001	88468000	*	1.05055e-25	2.88531e-24	33.3422	41799	ENSBTAT00000003943
chr8	98958501	98959500	*	1.0159e-28	3.39272e-27	-36.109	31882	ENSBTAT00000062919
chr8	98959001	98960000	*	2.21683e-31	8.66939e-30	-37.5222	31382	ENSBTAT00000062919
chr8	99034501	99035500	*	2.00163e-08	9.17414e-08	-26.3636	10733	ENSBTAT00000025085
chr8	99106501	99107500	*	2.06162e-47	1.74914e-45	-27.5614	-13795	ENSBTAT00000079084
chr8	99189001	99190000	*	4.48501e-49	4.07424e-47	-65.7728	-96295	ENSBTAT00000079084
chr8	99189501	99190500	*	3.46075e-53	3.66776e-51	-66.7464	-96795	ENSBTAT00000079084
chr8	100706001	100707000	*	0.000115657	0.000237742	25.9041	11672	ENSBTAT00000079145
chr8	100835501	100836500	*	6.13124e-25	1.59967e-23	-33.7039	-45331	ENSBTAT00000055370
chr8	100836001	100837000	*	4.53686e-30	1.64566e-28	-30.1006	-45831	ENSBTAT00000055370
chr8	101291001	101292000	*	4.37889e-07	1.5667e-06	-26.7896	7883	ENSBTAT00000043826
chr8	101291501	101292500	*	4.37889e-07	1.5667e-06	-26.7896	8383	ENSBTAT00000043826
chr8	104460001	104461000	*	9.32374e-20	1.62548e-18	35.551	-148326	ENSBTAT00000066849
chr8	104460501	104461500	*	9.32374e-20	1.62548e-18	35.551	-148826	ENSBTAT00000066849
chr8	104480001	104481000	*	4.55683e-37	2.41367e-35	35.1827	-168326	ENSBTAT00000066849
chr8	104480501	104481500	*	2.95483e-33	1.2814e-31	35.7621	-168826	ENSBTAT00000066849
chr8	105040001	105041000	*	1.31201e-66	2.18904e-64	44.5802	-196298	ENSBTAT00000068533
chr8	107217001	107218000	*	4.79551e-12	3.75713e-11	-54.2037	159177	ENSBTAT00000008190
chr8	108013001	108014000	*	2.70297e-06	8.21886e-06	-28.2222	71506	ENSBTAT00000073191
chr8	108013501	108014500	*	2.70297e-06	8.21886e-06	-28.2222	72006	ENSBTAT00000073191
chr8	108069001	108070000	*	3.74934e-05	8.73854e-05	-25.8612	127506	ENSBTAT00000073191
chr8	112053001	112054000	*	1.24677e-26	3.64511e-25	-33.0244	-49040	ENSBTAT00000073028
chr8	112053501	112054500	*	2.47604e-30	9.12478e-29	-34.1947	-48540	ENSBTAT00000073028
chr8	112141501	112142500	*	1.92436e-12	1.5913e-11	-29.4005	38463	ENSBTAT00000075716
chr8	113267001	113268000	*	3.84792e-22	8.13267e-21	-25.7479	93906	ENSBTAT00000011086
chr9	971501	972500	*	6.80391e-20	1.20096e-18	46.5241	-81277	ENSBTAT00000084541
chr9	8515001	8516000	*	1.37091e-10	8.83103e-10	-26.9351	-31971	ENSBTAT00000077185
chr9	9531501	9532500	*	6.49582e-06	1.81143e-05	27.3966	13597	ENSBTAT00000061569
chr9	9532001	9533000	*	2.63231e-05	6.36148e-05	26.306	14097	ENSBTAT00000061569
chr9	10874501	10875500	*	1.38653e-07	5.45708e-07	-35.3345	-214730	ENSBTAT00000061208
chr9	10875001	10876000	*	1.38653e-07	5.45708e-07	-35.3345	-214230	ENSBTAT00000061208
chr9	11932501	11933500	*	8.81266e-09	4.28629e-08	-42.0722	-495680	ENSBTAT00000065391
chr9	12513001	12514000	*	3.20504e-19	5.34464e-18	25.5789	30103	ENSBTAT00000010251
chr9	12945001	12946000	*	1.56306e-27	4.86784e-26	-25.3837	12093	ENSBTAT00000001184
chr9	12981501	12982500	*	8.71475e-34	3.89164e-32	30.0045	11966	ENSBTAT00000022398
chr9	14840501	14841500	*	1.77772e-05	4.48548e-05	34.1301	-1768	ENSBTAT00000006715
chr9	14841001	14842000	*	1.77772e-05	4.48548e-05	34.1301	-2268	ENSBTAT00000006715
chr9	22092001	22093000	*	7.25849e-47	6.05932e-45	-44.8458	-11412	ENSBTAT00000080954
chr9	22092501	22093500	*	7.25849e-47	6.05932e-45	-44.8458	-11912	ENSBTAT00000080954
chr9	26310501	26311500	*	9.62464e-28	3.0384e-26	31.5705	54023	ENSBTAT00000060087
chr9	26311001	26312000	*	9.62464e-28	3.0384e-26	31.5705	53523	ENSBTAT00000060087
chr9	29663001	29664000	*	6.48544e-17	8.73186e-16	37.3141	95588	ENSBTAT00000075681
chr9	32734501	32735500	*	1.33564e-06	4.33585e-06	-28.9885	21997	ENSBTAT00000047815
chr9	39305001	39306000	*	1.24804e-33	5.52572e-32	58.9781	12096	ENSBTAT00000078521
chr9	39305501	39306500	*	1.24804e-33	5.52572e-32	58.9781	11596	ENSBTAT00000078521
chr9	42093001	42094000	*	1.09017e-10	7.12119e-10	-26.9569	-23155	ENSBTAT00000032643
chr9	42093501	42094500	*	1.09017e-10	7.12119e-10	-26.9569	-23655	ENSBTAT00000032643
chr9	42923501	42924500	*	4.65799e-52	4.71989e-50	-51.8228	22927	ENSBTAT00000028523
chr9	42925001	42926000	*	3.72078e-55	4.28989e-53	25.8229	21427	ENSBTAT00000028523
chr9	43644001	43645000	*	7.60428e-16	9.20239e-15	27.9164	-10210	ENSBTAT00000007100
chr9	43644501	43645500	*	7.60428e-16	9.20239e-15	27.9164	-9710	ENSBTAT00000007100
chr9	45008501	45009500	*	5.85593e-18	8.70527e-17	-30.692	59627	ENSBTAT00000061356
chr9	45009001	45010000	*	5.85593e-18	8.70527e-17	-30.692	59127	ENSBTAT00000061356
chr9	45248501	45249500	*	0.00644894	0.00796243	28.999	8946	ENSBTAT00000082630
chr9	45249001	45250000	*	0.00644894	0.00796243	28.999	8446	ENSBTAT00000082630
chr9	45664001	45665000	*	3.61965e-21	7.08549e-20	40.5941	97693	ENSBTAT00000067668
chr9	48952001	48953000	*	3.43848e-13	3.11561e-12	-36.3636	-143929	ENSBTAT00000065100
chr9	49217501	49218500	*	5.93576e-13	5.21206e-12	34.6875	120480	ENSBTAT00000027294
chr9	53472501	53473500	*	8.88606e-16	1.06882e-14	-38.8801	35571	ENSBTAT00000082309
chr9	53473001	53474000	*	8.88606e-16	1.06882e-14	-38.8801	36071	ENSBTAT00000082309
chr9	54461001	54462000	*	3.90557e-08	1.70103e-07	-38.1536	-9408	ENSBTAT00000051478
chr9	54906001	54907000	*	1.92587e-06	6.04777e-06	28.449	182994	ENSBTAT00000060933
chr9	60463501	60464500	*	2.46752e-05	6.00484e-05	-27.2727	53053	ENSBTAT00000002157
chr9	60464001	60465000	*	2.46752e-05	6.00484e-05	-27.2727	53553	ENSBTAT00000002157
chr9	66598001	66599000	*	1.3089e-06	4.25627e-06	-31.7308	13775	ENSBTAT00000051078
chr9	68997001	68998000	*	2.3064e-10	1.43642e-09	32.0454	52128	ENSBTAT00000007823
chr9	68997501	68998500	*	9.74341e-10	5.52863e-09	33.9371	51628	ENSBTAT00000007823
chr9	81355501	81356500	*	5.23323e-17	7.10115e-16	33.2066	30870	ENSBTAT00000079028
chr9	82474001	82475000	*	3.50381e-42	2.36691e-40	30.7202	-376906	ENSBTAT00000069459
chr9	82515001	82516000	*	0.00298164	0.00409691	26.9949	355004	ENSBTAT00000062048
chr9	86189001	86190000	*	4.11416e-07	1.47933e-06	-29.5559	178878	ENSBTAT00000068674
chr9	87485001	87486000	*	2.88868e-14	2.95857e-13	-27.5231	14006	ENSBTAT00000081844
chr9	87485501	87486500	*	2.88868e-14	2.95857e-13	-27.5231	14506	ENSBTAT00000081844
chr9	87882501	87883500	*	3.5065e-23	8.04992e-22	-32.4762	34481	ENSBTAT00000012769
chr9	88256001	88257000	*	2.83686e-59	3.7694e-57	36.2506	-33613	ENSBTAT00000070687
chr9	88256501	88257500	*	8.29236e-85	2.37044e-82	38.1478	-33113	ENSBTAT00000070687
chr9	88414001	88415000	*	1.02625e-09	5.80755e-09	27.3345	5606	ENSBTAT00000019675
chr9	88934501	88935500	*	0.000170919	0.000336451	-26.4222	129662	ENSBTAT00000085471
chr9	88935001	88936000	*	0.000170919	0.000336451	-26.4222	130162	ENSBTAT00000085471
chr9	89966501	89967500	*	6.22405e-22	1.29331e-20	30.1517	-47840	ENSBTAT00000012219
chr9	89967001	89968000	*	6.22405e-22	1.29331e-20	30.1517	-48340	ENSBTAT00000012219
chr9	90247501	90248500	*	1.50095e-24	3.82557e-23	29.9126	-223397	ENSBTAT00000012221
chr9	94518001	94519000	*	7.66436e-09	3.76851e-08	-29.4118	-14319	ENSBTAT00000067130
chr9	95296001	95297000	*	2.86581e-09	1.51097e-08	-28.2509	41542	ENSBTAT00000007814
chr9	95349501	95350500	*	6.89119e-29	2.32381e-27	-39.5487	1672	ENSBTAT00000064934
chr9	95896001	95897000	*	2.49281e-07	9.35813e-07	25.4819	17559	ENSBTAT00000070206
chr9	96223001	96224000	*	9.86195e-09	4.76428e-08	-32.6226	25510	ENSBTAT00000037678
chr9	96491001	96492000	*	3.43391e-05	8.07424e-05	-26.4448	15078	ENSBTAT00000011256
chr9	96491501	96492500	*	3.43391e-05	8.07424e-05	-26.4448	15578	ENSBTAT00000011256
chr9	96924501	96925500	*	1.49551e-10	9.57821e-10	25.7658	-2104	ENSBTAT00000010089
chr9	97645501	97646500	*	4.60613e-07	1.64033e-06	29.0952	308754	ENSBTAT00000065043
chr9	97646001	97647000	*	2.4089e-11	1.7161e-10	32.4349	308254	ENSBTAT00000065043
chr9	97651001	97652000	*	2.43343e-31	9.49855e-30	-32.5348	303254	ENSBTAT00000065043
chr9	97651501	97652500	*	2.43343e-31	9.49855e-30	-32.5348	302754	ENSBTAT00000065043
chr9	97743501	97744500	*	2.0443e-25	5.51255e-24	26.9348	210754	ENSBTAT00000065043
chr9	97744001	97745000	*	2.0443e-25	5.51255e-24	26.9348	210254	ENSBTAT00000065043
chr9	97764001	97765000	*	9.74812e-18	1.41751e-16	-25.6604	190254	ENSBTAT00000065043
chr9	97916001	97917000	*	1.51926e-58	1.97036e-56	28.7629	38254	ENSBTAT00000065043
chr9	98216001	98217000	*	3.77467e-12	2.99538e-11	-34.7539	22938	ENSBTAT00000014748
chr9	98216501	98217500	*	3.77467e-12	2.99538e-11	-34.7539	23438	ENSBTAT00000014748
chr9	99954501	99955500	*	1.1443e-08	5.46705e-08	-34.413	55459	ENSBTAT00000070195
chr9	100137001	100138000	*	5.31406e-66	8.69179e-64	-38.8173	-126044	ENSBTAT00000070195
chr9	100137501	100138500	*	7.24066e-72	1.41006e-69	-30.2644	-126544	ENSBTAT00000070195
chr9	102223001	102224000	*	1.77942e-72	3.52586e-70	28.1507	-54808	ENSBTAT00000083796
chr9	102546001	102547000	*	8.87832e-38	4.88109e-36	32.5577	11098	ENSBTAT00000044696
chr9	102731501	102732500	*	2.34636e-19	3.96096e-18	31.5455	37781	ENSBTAT00000044700
chr9	102866001	102867000	*	1.04865e-35	5.19259e-34	-44.5587	172281	ENSBTAT00000044700
chr9	102956001	102957000	*	2.48154e-39	1.46442e-37	-42.7189	228293	ENSBTAT00000044595
chr9	103013501	103014500	*	6.66279e-12	5.11432e-11	-25.47	170793	ENSBTAT00000044595
chr9	103014001	103015000	*	1.07339e-16	1.41612e-15	-33.9601	170293	ENSBTAT00000044595
chr9	103114501	103115500	*	4.41514e-28	1.41897e-26	28.1741	69793	ENSBTAT00000044595
chr9	103115001	103116000	*	4.41514e-28	1.41897e-26	28.1741	69293	ENSBTAT00000044595
chr9	103404501	103405500	*	2.17628e-51	2.1544e-49	44.0083	64813	ENSBTAT00000061523
chr9	103408501	103409500	*	3.56354e-68	6.21174e-66	35.0557	60813	ENSBTAT00000061523
chr9	103409001	103410000	*	1.0557e-81	2.74691e-79	36.9269	60313	ENSBTAT00000061523
chr9	103447501	103448500	*	3.99104e-25	1.05587e-23	-37.7267	21813	ENSBTAT00000061523
chr9	103448001	103449000	*	3.99104e-25	1.05587e-23	-37.7267	21313	ENSBTAT00000061523
chr9	103554001	103555000	*	9.00205e-22	1.84807e-20	40.3704	2448	ENSBTAT00000068050
chr9	103623001	103624000	*	1.88034e-06	5.91695e-06	25.5489	71448	ENSBTAT00000068050
chr9	103738501	103739500	*	3.33767e-34	1.53106e-32	-44.6736	-88682	ENSBTAT00000072875
chr9	103739001	103740000	*	3.33767e-34	1.53106e-32	-44.6736	-88182	ENSBTAT00000072875
chr9	104285501	104286500	*	5.06961e-30	1.8341e-28	-25.9855	48634	ENSBTAT00000080899
chr9	104286001	104287000	*	2.87197e-39	1.68922e-37	-30.6212	48134	ENSBTAT00000080899
chr9	104719501	104720500	*	1.33342e-09	7.40993e-09	32.1055	279001	ENSBTAT00000083998
chr9	105187001	105188000	*	5.62109e-23	1.26802e-21	25.7666	746501	ENSBTAT00000083998
chr9	105355001	105356000	*	7.63441e-25	1.97984e-23	25.5318	914501	ENSBTAT00000083998
chr9	105361001	105362000	*	4.04845e-41	2.59022e-39	42.1468	920501	ENSBTAT00000083998
chr10	1764501	1765500	*	3.80002e-44	2.83261e-42	-29.3461	51270	ENSBTAT00000060287
chr10	3192501	3193500	*	4.87516e-21	9.46102e-20	-30.3309	52592	ENSBTAT00000070807
chr10	4264501	4265500	*	1.66165e-35	8.15671e-34	-54.4286	20284	ENSBTAT00000069211
chr10	4265001	4266000	*	6.71269e-30	2.41522e-28	-59.632	20784	ENSBTAT00000069211
chr10	4609501	4610500	*	2.62688e-19	4.41477e-18	26.9736	60532	ENSBTAT00000078672
chr10	4909501	4910500	*	2.10636e-43	1.52012e-41	26.1431	5000	ENSBTAT00000049484
chr10	4910001	4911000	*	3.2189e-40	1.98312e-38	27.194	5500	ENSBTAT00000049484
chr10	5403501	5404500	*	6.24987e-17	8.4247e-16	-52.881	69842	ENSBTAT00000061359
chr10	5404001	5405000	*	3.12619e-14	3.18977e-13	-39.8214	69342	ENSBTAT00000061359
chr10	7407001	7408000	*	1.55814e-05	3.98607e-05	-25.1807	45332	ENSBTAT00000036622
chr10	7407501	7408500	*	1.55814e-05	3.98607e-05	-25.1807	45832	ENSBTAT00000036622
chr10	8254501	8255500	*	6.68234e-37	3.50821e-35	-44.0097	-6047	ENSBTAT00000062567
chr10	8255001	8256000	*	6.44564e-42	4.28452e-40	-32.007	-6547	ENSBTAT00000062567
chr10	9233501	9234500	*	2.89547e-13	2.65037e-12	40.507	18952	ENSBTAT00000040443
chr10	9234001	9235000	*	1.72873e-13	1.62206e-12	39.424	18452	ENSBTAT00000040443
chr10	15432001	15433000	*	1.46578e-10	9.40678e-10	-31.8233	12697	ENSBTAT00000070596
chr10	15432501	15433500	*	5.85395e-13	5.14711e-12	-25.4477	13197	ENSBTAT00000070596
chr10	16464001	16465000	*	7.30435e-51	7.0791e-49	49.1789	120177	ENSBTAT00000024376
chr10	16464501	16465500	*	9.07709e-55	1.03034e-52	46.116	120677	ENSBTAT00000024376
chr10	16485001	16486000	*	2.30559e-12	1.88678e-11	-35.1962	-110703	ENSBTAT00000077518
chr10	16485501	16486500	*	1.31753e-13	1.25408e-12	-38.5233	-110203	ENSBTAT00000077518
chr10	16529001	16530000	*	6.25349e-12	4.81914e-11	30.0974	-66703	ENSBTAT00000077518
chr10	16529501	16530500	*	1.16766e-17	1.68888e-16	31.2769	-66203	ENSBTAT00000077518
chr10	16676501	16677500	*	1.74503e-08	8.08125e-08	31.9444	79800	ENSBTAT00000077518
chr10	17216501	17217500	*	2.24056e-08	1.01779e-07	27.5	164112	ENSBTAT00000065741
chr10	20511501	20512500	*	0.000210168	0.000403124	27.0427	20724	ENSBTAT00000082230
chr10	20512001	20513000	*	3.62815e-05	8.48497e-05	31.9225	21224	ENSBTAT00000082230
chr10	20587001	20588000	*	4.04489e-09	2.08173e-08	-25.4888	-27665	ENSBTAT00000036489
chr10	20587501	20588500	*	4.04489e-09	2.08173e-08	-25.4888	-28165	ENSBTAT00000036489
chr10	20688501	20689500	*	1.00264e-30	3.78791e-29	-45.3427	-1089	ENSBTAT00000047313
chr10	20689001	20690000	*	1.00264e-30	3.78791e-29	-45.3427	-589	ENSBTAT00000047313
chr10	21581501	21582500	*	2.66429e-33	1.15741e-31	-28.2762	9129	ENSBTAT00000036406
chr10	21583501	21584500	*	2.40191e-42	1.63853e-40	-46.4829	11129	ENSBTAT00000036406
chr10	21584001	21585000	*	9.27214e-27	2.73975e-25	-40.7546	11629	ENSBTAT00000036406
chr10	22134501	22135500	*	2.39406e-07	9.01812e-07	33.4266	4033	ENSBTAT00000073276
chr10	22135001	22136000	*	1.5991e-08	7.45558e-08	34.7789	3533	ENSBTAT00000073276
chr10	26092001	26093000	*	1.28498e-10	8.31139e-10	45.2047	4588	ENSBTAT00000001238
chr10	26092501	26093500	*	1.28498e-10	8.31139e-10	45.2047	4088	ENSBTAT00000001238
chr10	30134501	30135500	*	3.40127e-59	4.50973e-57	37.1006	-47247	ENSBTAT00000072404
chr10	35868001	35869000	*	1.02838e-19	1.78561e-18	-33.7273	1232	ENSBTAT00000025396
chr10	35868501	35869500	*	1.73268e-18	2.70582e-17	-30.6086	1732	ENSBTAT00000025396
chr10	36074001	36075000	*	1.94237e-64	3.03366e-62	-44.4848	-2444	ENSBTAT00000005795
chr10	36074501	36075500	*	3.82331e-72	7.49239e-70	-56.4884	-1944	ENSBTAT00000005795
chr10	36506501	36507500	*	2.66635e-11	1.88796e-10	-25.9885	20831	ENSBTAT00000013689
chr10	37037501	37038500	*	2.6405e-13	2.42876e-12	27.1946	-13970	ENSBTAT00000085882
chr10	37043001	37044000	*	1.42209e-12	1.19459e-11	26.9347	-19470	ENSBTAT00000085882
chr10	40821001	40822000	*	1.95849e-42	1.34192e-40	30.6252	-139720	ENSBTAT00000048981
chr10	40821501	40822500	*	4.8676e-43	3.44112e-41	25.0633	-140220	ENSBTAT00000048981
chr10	45288501	45289500	*	2.49665e-13	2.30103e-12	-27.833	18150	ENSBTAT00000010047
chr10	45289001	45290000	*	6.89468e-15	7.53454e-14	-26.121	18650	ENSBTAT00000010047
chr10	45881501	45882500	*	4.90093e-09	2.4891e-08	31.8829	-940	ENSBTAT00000080170
chr10	47263501	47264500	*	9.10073e-10	5.18782e-09	31.1688	1143	ENSBTAT00000042428
chr10	47264001	47265000	*	2.15411e-11	1.54366e-10	40.2917	643	ENSBTAT00000042428
chr10	49661501	49662500	*	4.19924e-08	1.8199e-07	-27.5088	7268	ENSBTAT00000075922
chr10	49662001	49663000	*	4.19924e-08	1.8199e-07	-27.5088	7768	ENSBTAT00000075922
chr10	60295001	60296000	*	2.13525e-07	8.11607e-07	26.4692	151870	ENSBTAT00000015838
chr10	60295501	60296500	*	1.17237e-08	5.59323e-08	28.6458	152370	ENSBTAT00000015838
chr10	60478001	60479000	*	1.32725e-10	8.56617e-10	-27.5127	-44403	ENSBTAT00000066265
chr10	64803001	64804000	*	1.37974e-05	3.57199e-05	-29.7493	60929	ENSBTAT00000013690
chr10	65435001	65436000	*	1.73741e-07	6.71674e-07	-29.5328	10508	ENSBTAT00000066866
chr10	66747001	66748000	*	1.24026e-09	6.92712e-09	40.837	-177220	ENSBTAT00000043712
chr10	69499001	69500000	*	6.69174e-06	1.86082e-05	32.9915	-116429	ENSBTAT00000087282
chr10	70475001	70476000	*	8.96523e-05	0.000189839	-31.6667	-299	ENSBTAT00000027817
chr10	70737501	70738500	*	1.00142e-07	4.04524e-07	36.2727	-37842	ENSBTAT00000013873
chr10	70738001	70739000	*	1.76427e-09	9.59961e-09	27.4556	-38342	ENSBTAT00000013873
chr10	71283001	71284000	*	5.63093e-09	2.8333e-08	32.3625	71559	ENSBTAT00000065487
chr10	71891001	71892000	*	8.72908e-30	3.1191e-28	43.9517	6253	ENSBTAT00000015218
chr10	71891501	71892500	*	3.9842e-32	1.6233e-30	45.5155	5753	ENSBTAT00000015218
chr10	73061001	73062000	*	3.97431e-80	9.69345e-78	26.3085	58360	ENSBTAT00000081967
chr10	73828001	73829000	*	6.73897e-18	9.93974e-17	-30.0556	-7334	ENSBTAT00000027885
chr10	73828501	73829500	*	6.73897e-18	9.93974e-17	-30.0556	-6834	ENSBTAT00000027885
chr10	75197001	75198000	*	1.38495e-05	3.58296e-05	30.5882	126907	ENSBTAT00000015122
chr10	75197501	75198500	*	2.81062e-05	6.74898e-05	37.6812	126407	ENSBTAT00000015122
chr10	77180501	77181500	*	2.35736e-124	1.47642e-121	-37.0548	39094	ENSBTAT00000023939
chr10	77181001	77182000	*	2.35736e-124	1.47642e-121	-37.0548	38594	ENSBTAT00000023939
chr10	80452001	80453000	*	3.64344e-07	1.32409e-06	39.805	167779	ENSBTAT00000035742
chr10	80452501	80453500	*	2.46664e-97	9.54744e-95	48.6538	167279	ENSBTAT00000035742
chr10	80813501	80814500	*	1.30958e-34	6.13375e-33	-26.8927	-20531	ENSBTAT00000059969
chr10	80814001	80815000	*	6.07293e-30	2.18946e-28	-30.9905	-21031	ENSBTAT00000059969
chr10	80982001	80983000	*	4.94165e-18	7.39198e-17	-31.4402	-11863	ENSBTAT00000013255
chr10	80982501	80983500	*	3.385e-23	7.78278e-22	-36.6247	-11363	ENSBTAT00000013255
chr10	81066001	81067000	*	4.84256e-28	1.55114e-26	-36.1081	19966	ENSBTAT00000013186
chr10	81066501	81067500	*	4.66672e-27	1.40831e-25	-32.9519	20466	ENSBTAT00000013186
chr10	81494001	81495000	*	9.57187e-12	7.19011e-11	25.5942	-740	ENSBTAT00000081212
chr10	81494501	81495500	*	2.99692e-12	2.40949e-11	27.7614	-240	ENSBTAT00000081212
chr10	81815001	81816000	*	1.02186e-07	4.12165e-07	-35.4167	-6131	ENSBTAT00000065649
chr10	82082501	82083500	*	9.35213e-06	2.5138e-05	-29.5066	8977	ENSBTAT00000081299
chr10	82084501	82085500	*	6.75645e-12	5.18111e-11	-28.2367	6977	ENSBTAT00000081299
chr10	83630501	83631500	*	3.51405e-42	2.37126e-40	-45.0919	-107527	ENSBTAT00000065007
chr10	83631001	83632000	*	3.51405e-42	2.37126e-40	-45.0919	-108027	ENSBTAT00000065007
chr10	83748501	83749500	*	2.92222e-34	1.34593e-32	31.0672	-121681	ENSBTAT00000018891
chr10	84673001	84674000	*	3.72272e-15	4.19283e-14	27.1595	-28266	ENSBTAT00000072418
chr10	85113501	85114500	*	3.07937e-14	3.14586e-13	29.8847	8918	ENSBTAT00000012212
chr10	85547501	85548500	*	2.55162e-15	2.92325e-14	-63.2353	-51105	ENSBTAT00000019481
chr10	86102001	86103000	*	1.82079e-12	1.51138e-11	36.0887	13786	ENSBTAT00000020033
chr10	86236001	86237000	*	1.41032e-14	1.49252e-13	-33.3498	-21892	ENSBTAT00000018196
chr10	86568001	86569000	*	2.70951e-16	3.44099e-15	-28.9683	-41233	ENSBTAT00000012436
chr10	86623001	86624000	*	4.06644e-36	2.04775e-34	37.8001	-969	ENSBTAT00000072493
chr10	86623501	86624500	*	4.06644e-36	2.04775e-34	37.8001	-469	ENSBTAT00000072493
chr10	88674001	88675000	*	1.57716e-16	2.04695e-15	26.9974	25488	ENSBTAT00000035554
chr10	88674501	88675500	*	1.57716e-16	2.04695e-15	26.9974	25988	ENSBTAT00000035554
chr10	89161501	89162500	*	1.63307e-32	6.82323e-31	-35.7483	-202321	ENSBTAT00000072207
chr10	89162001	89163000	*	9.92303e-41	6.25569e-39	-42.297	-201821	ENSBTAT00000072207
chr10	89245501	89246500	*	3.06435e-85	8.94435e-83	39.3342	-118321	ENSBTAT00000072207
chr10	89246001	89247000	*	0	0	42.7245	-117821	ENSBTAT00000072207
chr10	89246501	89247500	*	0	0	31.6587	-117321	ENSBTAT00000072207
chr10	89349001	89350000	*	7.05778e-09	3.49134e-08	-26.4373	-14821	ENSBTAT00000072207
chr10	89349501	89350500	*	7.05778e-09	3.49134e-08	-26.4373	-14321	ENSBTAT00000072207
chr10	89474501	89475500	*	1.72234e-15	2.00638e-14	31.4487	109682	ENSBTAT00000072207
chr10	89493501	89494500	*	3.79157e-15	4.26575e-14	29.6444	128682	ENSBTAT00000072207
chr10	91055001	91056000	*	1.27605e-12	1.0786e-11	36.7655	-265535	ENSBTAT00000040744
chr10	91055501	91056500	*	1.27605e-12	1.0786e-11	36.7655	-266035	ENSBTAT00000040744
chr10	91570001	91571000	*	1.75836e-24	4.45522e-23	-32.2184	-65433	ENSBTAT00000002107
chr10	91570501	91571500	*	1.75836e-24	4.45522e-23	-32.2184	-65933	ENSBTAT00000002107
chr10	93849501	93850500	*	0.000160669	0.000318614	-25.9298	72030	ENSBTAT00000073927
chr10	93850001	93851000	*	0.000160669	0.000318614	-25.9298	72530	ENSBTAT00000073927
chr10	95306001	95307000	*	1.44343e-05	3.71933e-05	-28.3368	-59450	ENSBTAT00000083665
chr10	95306501	95307500	*	1.44343e-05	3.71933e-05	-28.3368	-59950	ENSBTAT00000083665
chr10	99590501	99591500	*	0.000384457	0.000686238	-31.6332	121977	ENSBTAT00000082717
chr10	99591001	99592000	*	0.000384457	0.000686238	-31.6332	121477	ENSBTAT00000082717
chr10	100959001	100960000	*	6.4045e-07	2.21642e-06	31.8714	134406	ENSBTAT00000078390
chr10	101308501	101309500	*	1.03446e-16	1.36738e-15	33.0957	-27795	ENSBTAT00000082138
chr10	101780001	101781000	*	2.83437e-14	2.90486e-13	31.0681	-49189	ENSBTAT00000081587
chr10	101869001	101870000	*	1.85907e-06	5.85581e-06	26.8297	5831	ENSBTAT00000084873
chr10	101959501	101960500	*	2.73609e-19	4.59336e-18	41.2273	4955	ENSBTAT00000079026
chr10	102548001	102549000	*	1.85578e-19	3.15544e-18	38.2686	45287	ENSBTAT00000085473
chr10	102548501	102549500	*	1.85578e-19	3.15544e-18	38.2686	44787	ENSBTAT00000085473
chr10	102737501	102738500	*	3.32515e-12	2.65932e-11	27.2605	30138	ENSBTAT00000061814
chr10	102763001	102764000	*	1.94139e-20	3.58891e-19	-46.2189	4638	ENSBTAT00000061814
chr10	102764001	102765000	*	1.11419e-17	1.61454e-16	-27.7992	3638	ENSBTAT00000061814
chr10	103122501	103123500	*	1.50124e-11	1.1003e-10	42.6282	6000	ENSBTAT00000016359
chr10	103134501	103135500	*	2.87989e-62	4.14951e-60	35.2417	18000	ENSBTAT00000016359
chr10	103203501	103204500	*	7.60575e-70	1.39608e-67	-33.626	1961	ENSBTAT00000007813
chr10	103204001	103205000	*	7.60575e-70	1.39608e-67	-33.626	2461	ENSBTAT00000007813
chr10	103240001	103241000	*	1.33292e-39	7.96395e-38	32.7959	38461	ENSBTAT00000007813
chr10	103740001	103741000	*	1.78602e-30	6.64673e-29	26.089	538461	ENSBTAT00000007813
chr10	103755501	103756500	*	1.79134e-78	4.17314e-76	26.9099	553961	ENSBTAT00000007813
chr10	104092501	104093500	*	1.91744e-38	1.08578e-36	34.2291	890961	ENSBTAT00000007813
chr10	104093001	104094000	*	1.91744e-38	1.08578e-36	34.2291	891461	ENSBTAT00000007813
chr11	782501	783500	*	1.37501e-08	6.48526e-08	-35.2339	-75269	ENSBTAT00000079532
chr11	783001	784000	*	1.37501e-08	6.48526e-08	-35.2339	-74769	ENSBTAT00000079532
chr11	1158001	1159000	*	8.83622e-14	8.56107e-13	-44.2424	73576	ENSBTAT00000049077
chr11	1183001	1184000	*	9.03494e-27	2.67283e-25	-29.6574	48576	ENSBTAT00000049077
chr11	1183501	1184500	*	1.38509e-21	2.79743e-20	-37.9596	48076	ENSBTAT00000049077
chr11	2055001	2056000	*	2.36329e-12	1.93069e-11	28.7966	-1682	ENSBTAT00000023873
chr11	2107501	2108500	*	2.72277e-12	2.20272e-11	25.305	0	ENSBTAT00000078569
chr11	2250001	2251000	*	3.50634e-07	1.27848e-06	39.3663	3639	ENSBTAT00000012514
chr11	2250501	2251500	*	8.09181e-09	3.96134e-08	45.3805	3139	ENSBTAT00000012514
chr11	2251001	2252000	*	1.14252e-115	6.2182e-113	33.6216	2639	ENSBTAT00000012514
chr11	2271501	2272500	*	1.78345e-14	1.86774e-13	52.3252	5326	ENSBTAT00000027119
chr11	2761501	2762500	*	1.04452e-20	1.97218e-19	-31.26	-944	ENSBTAT00000014394
chr11	2762001	2763000	*	7.09903e-22	1.46925e-20	-32.7085	-444	ENSBTAT00000014394
chr11	2783001	2784000	*	4.08065e-19	6.75687e-18	-35.5976	19559	ENSBTAT00000073188
chr11	3015501	3016500	*	1.16415e-48	1.03712e-46	30.5999	77	ENSBTAT00000081369
chr11	3017001	3018000	*	1.69861e-38	9.64926e-37	48.6981	1577	ENSBTAT00000081369
chr11	3017501	3018500	*	1.43139e-34	6.6967e-33	39.6317	2077	ENSBTAT00000081369
chr11	3673001	3674000	*	2.57421e-07	9.63586e-07	-28.125	4246	ENSBTAT00000072605
chr11	3863001	3864000	*	9.37207e-09	4.54118e-08	25.2143	-37395	ENSBTAT00000062884
chr11	3863501	3864500	*	9.37207e-09	4.54118e-08	25.2143	-36895	ENSBTAT00000062884
chr11	3934501	3935500	*	1.43985e-17	2.06127e-16	-32.4354	20580	ENSBTAT00000013715
chr11	4011501	4012500	*	2.7012e-07	1.00721e-06	27.388	-55423	ENSBTAT00000013715
chr11	5515501	5516500	*	1.89665e-07	7.28513e-07	-34.6596	1331	ENSBTAT00000082120
chr11	6226501	6227500	*	2.10616e-24	5.31269e-23	-29.8255	-17744	ENSBTAT00000010882
chr11	6227001	6228000	*	1.73117e-22	3.77209e-21	-60.5592	-18244	ENSBTAT00000010882
chr11	7620501	7621500	*	9.85254e-16	1.17915e-14	25.3719	160879	ENSBTAT00000052061
chr11	9972001	9973000	*	7.36382e-45	5.64096e-43	29.3696	-11829	ENSBTAT00000078083
chr11	9972501	9973500	*	7.36382e-45	5.64096e-43	29.3696	-12329	ENSBTAT00000078083
chr11	12317501	12318500	*	9.8108e-05	0.000205582	-26.8568	-58337	ENSBTAT00000016198
chr11	12318001	12319000	*	9.8108e-05	0.000205582	-26.8568	-57837	ENSBTAT00000016198
chr11	12374501	12375500	*	4.05637e-36	2.04433e-34	28.0691	-1337	ENSBTAT00000016198
chr11	12375001	12376000	*	3.04058e-73	6.16195e-71	29.9472	-837	ENSBTAT00000016198
chr11	12784001	12785000	*	1.94593e-19	3.30287e-18	-28.634	-19214	ENSBTAT00000071753
chr11	13429001	13430000	*	6.76996e-10	3.93807e-09	25.1046	0	ENSBTAT00000069402
chr11	16127501	16128500	*	0.000192711	0.000374025	27.0603	951	ENSBTAT00000082413
chr11	16128001	16129000	*	0.000192711	0.000374025	27.0603	1451	ENSBTAT00000082413
chr11	20345501	20346500	*	2.56793e-08	1.15367e-07	-41.6429	-12149	ENSBTAT00000082938
chr11	20346001	20347000	*	4.87466e-13	4.33067e-12	-27.894	-11649	ENSBTAT00000082938
chr11	21078001	21079000	*	8.32241e-06	2.26406e-05	-29.7034	12432	ENSBTAT00000071548
chr11	21078501	21079500	*	1.65635e-14	1.74077e-13	-58.6546	11932	ENSBTAT00000071548
chr11	24489001	24490000	*	1.99185e-11	1.43441e-10	-29.7167	24168	ENSBTAT00000025826
chr11	24489501	24490500	*	1.99185e-11	1.43441e-10	-29.7167	24668	ENSBTAT00000025826
chr11	25174001	25175000	*	1.68036e-07	6.51294e-07	26.4805	-48408	ENSBTAT00000006132
chr11	25174501	25175500	*	1.5047e-12	1.26084e-11	30.7061	-48908	ENSBTAT00000006132
chr11	25573001	25574000	*	5.31414e-10	3.13839e-09	25.3469	-62217	ENSBTAT00000004621
chr11	25632501	25633500	*	0.00247553	0.00348967	29.3651	-121717	ENSBTAT00000004621
chr11	28818501	28819500	*	4.08739e-06	1.19576e-05	-33.4008	36225	ENSBTAT00000075132
chr11	28819001	28820000	*	4.08739e-06	1.19576e-05	-33.4008	36725	ENSBTAT00000075132
chr11	28903501	28904500	*	2.71157e-18	4.15995e-17	-47.5063	-24247	ENSBTAT00000005367
chr11	29249001	29250000	*	1.77914e-06	5.62397e-06	-36.3935	106180	ENSBTAT00000011826
chr11	29287501	29288500	*	5.79902e-09	2.91223e-08	-30.7894	80205	ENSBTAT00000026596
chr11	42400001	42401000	*	1.58185e-07	6.16159e-07	32.2917	380049	ENSBTAT00000071129
chr11	42899501	42900500	*	1.79292e-20	3.32381e-19	-29.2717	-118454	ENSBTAT00000071129
chr11	42900001	42901000	*	1.79292e-20	3.32381e-19	-29.2717	-118954	ENSBTAT00000071129
chr11	44334001	44335000	*	1.88814e-09	1.0232e-08	-32.0437	50372	ENSBTAT00000056779
chr11	44385501	44386500	*	2.3628e-12	1.93043e-11	33.1671	101872	ENSBTAT00000056779
chr11	44461001	44462000	*	8.47647e-08	3.47097e-07	35.7691	40073	ENSBTAT00000055080
chr11	44590501	44591500	*	2.63358e-11	1.86592e-10	29.6844	35365	ENSBTAT00000026148
chr11	45252001	45253000	*	5.93198e-14	5.86071e-13	41.234	-217713	ENSBTAT00000005693
chr11	46218501	46219500	*	2.45414e-31	9.57639e-30	28.1304	9308	ENSBTAT00000018815
chr11	46219001	46220000	*	2.60325e-27	7.99542e-26	29.5507	9808	ENSBTAT00000018815
chr11	46757001	46758000	*	2.87745e-12	2.31957e-11	-26.1486	4371	ENSBTAT00000023970
chr11	46770001	46771000	*	6.79325e-34	3.05548e-32	-31.203	2272	ENSBTAT00000023975
chr11	46770501	46771500	*	6.88877e-39	3.98227e-37	-33.8509	2772	ENSBTAT00000023975
chr11	46778501	46779500	*	1.42539e-13	1.35128e-12	25.6897	10772	ENSBTAT00000023975
chr11	46806001	46807000	*	7.8505e-06	2.14783e-05	-26.1151	-8591	ENSBTAT00000087066
chr11	47336001	47337000	*	1.82586e-14	1.90991e-13	36.8606	-4507	ENSBTAT00000007745
chr11	47336501	47337500	*	5.97807e-20	1.0609e-18	43.8765	-4007	ENSBTAT00000007745
chr11	47862501	47863500	*	4.06092e-20	7.30241e-19	-55.1282	20651	ENSBTAT00000005725
chr11	49431001	49432000	*	2.94483e-09	1.54897e-08	-25.1527	0	ENSBTAT00000033040
chr11	50033001	50034000	*	7.48784e-05	0.000161738	-27.5718	5002	ENSBTAT00000066862
chr11	50033501	50034500	*	7.48784e-05	0.000161738	-27.5718	5502	ENSBTAT00000066862
chr11	50607501	50608500	*	0.000731573	0.00120794	31.109	40711	ENSBTAT00000051667
chr11	50608001	50609000	*	0.000731573	0.00120794	31.109	40211	ENSBTAT00000051667
chr11	60347501	60348500	*	1.22299e-06	4.00163e-06	25.5319	-10603	ENSBTAT00000053032
chr11	60348001	60349000	*	2.96276e-10	1.8166e-09	27.5362	-11103	ENSBTAT00000053032
chr11	67662501	67663500	*	2.74041e-12	2.21598e-11	30.4663	103136	ENSBTAT00000023441
chr11	67663001	67664000	*	1.92692e-13	1.79747e-12	34.9206	102636	ENSBTAT00000023441
chr11	68401501	68402500	*	0.000255946	0.000479189	-26.5934	-8850	ENSBTAT00000011824
chr11	68402001	68403000	*	0.000255946	0.000479189	-26.5934	-8350	ENSBTAT00000011824
chr11	69038001	69039000	*	1.41919e-13	1.34591e-12	40.6412	-29510	ENSBTAT00000011777
chr11	69239001	69240000	*	6.17075e-10	3.60921e-09	-33.6767	170493	ENSBTAT00000044473
chr11	69239501	69240500	*	9.81031e-24	2.34144e-22	-78.621	170993	ENSBTAT00000044473
chr11	71146001	71147000	*	1.57344e-10	1.00417e-09	-26.3114	75916	ENSBTAT00000024845
chr11	71170501	71171500	*	1.82101e-07	7.0173e-07	25.5432	51416	ENSBTAT00000024845
chr11	72546501	72547500	*	9.38305e-13	8.06129e-12	28.1733	2445	ENSBTAT00000053651
chr11	72822001	72823000	*	2.73388e-17	3.81691e-16	-53.8462	-1247	ENSBTAT00000024978
chr11	73427501	73428500	*	2.46305e-27	7.57978e-26	-42.2627	-18680	ENSBTAT00000001303
chr11	73428001	73429000	*	2.46305e-27	7.57978e-26	-42.2627	-19180	ENSBTAT00000001303
chr11	74019501	74020500	*	1.39153e-07	5.47487e-07	-25.0454	21509	ENSBTAT00000070871
chr11	74041001	74042000	*	5.26093e-26	1.47978e-24	34.7255	43009	ENSBTAT00000070871
chr11	74041501	74042500	*	5.26093e-26	1.47978e-24	34.7255	43509	ENSBTAT00000070871
chr11	74073501	74074500	*	5.9311e-05	0.000131449	-25.0623	37448	ENSBTAT00000072485
chr11	74074001	74075000	*	5.9311e-05	0.000131449	-25.0623	36948	ENSBTAT00000072485
chr11	75411001	75412000	*	6.64128e-09	3.30142e-08	-25.5889	-54927	ENSBTAT00000083642
chr11	75499501	75500500	*	9.78211e-14	9.43936e-13	-25.3704	-713	ENSBTAT00000085978
chr11	75500001	75501000	*	9.78211e-14	9.43936e-13	-25.3704	-213	ENSBTAT00000085978
chr11	77762001	77763000	*	3.06478e-05	7.2952e-05	-26.2324	45518	ENSBTAT00000071214
chr11	77762501	77763500	*	3.06478e-05	7.2952e-05	-26.2324	45018	ENSBTAT00000071214
chr11	78270001	78271000	*	0	0	62.3035	43005	ENSBTAT00000020581
chr11	78270501	78271500	*	0	0	55.338	43505	ENSBTAT00000020581
chr11	78271001	78272000	*	4.07385e-187	4.83563e-184	39.1885	44005	ENSBTAT00000020581
chr11	78271501	78272500	*	4.77685e-78	1.10252e-75	26.4375	44505	ENSBTAT00000020581
chr11	78275001	78276000	*	5.47966e-135	3.92502e-132	26.3942	41842	ENSBTAT00000060692
chr11	78275501	78276500	*	2.48525e-68	4.35038e-66	36.0082	41342	ENSBTAT00000060692
chr11	78432001	78433000	*	4.69091e-14	4.69107e-13	25.0255	12795	ENSBTAT00000078027
chr11	78467001	78468000	*	9.75798e-12	7.32021e-11	-25.8442	-18124	ENSBTAT00000021642
chr11	78467501	78468500	*	6.47295e-12	4.97688e-11	-30.0311	-17740	ENSBTAT00000075614
chr11	78809501	78810500	*	5.02804e-10	2.98058e-09	-26.5833	-5110	ENSBTAT00000069424
chr11	78810001	78811000	*	2.66715e-16	3.38857e-15	-28.092	-5610	ENSBTAT00000069424
chr11	81840501	81841500	*	2.74658e-33	1.19233e-31	-26.7672	14460	ENSBTAT00000070326
chr11	81841001	81842000	*	4.43903e-63	6.56293e-61	-33.5559	14960	ENSBTAT00000070326
chr11	81841501	81842500	*	4.97588e-39	2.90476e-37	-47.0598	15460	ENSBTAT00000070326
chr11	82511501	82512500	*	3.33029e-13	3.02307e-12	-42.0139	-99297	ENSBTAT00000031817
chr11	82512001	82513000	*	3.33029e-13	3.02307e-12	-42.0139	-99797	ENSBTAT00000031817
chr11	82675501	82676500	*	1.26736e-17	1.82588e-16	25.9892	33441	ENSBTAT00000085951
chr11	85601501	85602500	*	3.10382e-13	2.8309e-12	-29.2749	-161785	ENSBTAT00000061803
chr11	86258001	86259000	*	4.87145e-40	2.97331e-38	47.4688	40612	ENSBTAT00000004808
chr11	86805001	86806000	*	6.70741e-16	8.167e-15	27.2755	-18574	ENSBTAT00000028357
chr11	87058501	87059500	*	6.64991e-15	7.2841e-14	-32.8589	77942	ENSBTAT00000068432
chr11	87324501	87325500	*	6.40575e-24	1.54904e-22	25.3012	5223	ENSBTAT00000005577
chr11	87396001	87397000	*	0.000282443	0.000522915	-27.1114	-65280	ENSBTAT00000005577
chr11	87396501	87397500	*	0.000282443	0.000522915	-27.1114	-65780	ENSBTAT00000005577
chr11	87741501	87742500	*	2.66211e-07	9.9398e-07	27.8727	-31338	ENSBTAT00000043676
chr11	87783501	87784500	*	4.89674e-09	2.48727e-08	25.6913	-73338	ENSBTAT00000043676
chr11	87896501	87897500	*	1.85282e-30	6.88507e-29	25.3116	-20249	ENSBTAT00000001519
chr11	88015501	88016500	*	2.12158e-07	8.06877e-07	-30.2377	1670	ENSBTAT00000072567
chr11	88016001	88017000	*	9.62199e-06	2.57844e-05	-29.8902	2170	ENSBTAT00000072567
chr11	88606001	88607000	*	6.88106e-12	5.26974e-11	-25.2798	402	ENSBTAT00000028235
chr11	88710501	88711500	*	5.37228e-12	4.17854e-11	26.5915	100240	ENSBTAT00000068778
chr11	88728501	88729500	*	5.24178e-13	4.63798e-12	28.3138	118240	ENSBTAT00000068778
chr11	88729001	88730000	*	5.24178e-13	4.63798e-12	28.3138	118740	ENSBTAT00000068778
chr11	89648001	89649000	*	6.35037e-13	5.55771e-12	-29.1339	37208	ENSBTAT00000066320
chr11	89900501	89901500	*	6.27854e-12	4.83755e-11	25.5991	-14851	ENSBTAT00000086536
chr11	89919001	89920000	*	6.25187e-22	1.29866e-20	-52.6425	-33351	ENSBTAT00000086536
chr11	90893501	90894500	*	7.2129e-10	4.17953e-09	-31.2921	9423	ENSBTAT00000051526
chr11	90894001	90895000	*	7.2129e-10	4.17953e-09	-31.2921	8923	ENSBTAT00000051526
chr11	91075001	91076000	*	1.05356e-09	5.94995e-09	-25.2287	-119829	ENSBTAT00000066970
chr11	91542001	91543000	*	1.62822e-05	4.14672e-05	30	-586829	ENSBTAT00000066970
chr11	92397501	92398500	*	1.0111e-09	5.7273e-09	-44.3843	-2317	ENSBTAT00000084155
chr11	92398001	92399000	*	1.0111e-09	5.7273e-09	-44.3843	-2817	ENSBTAT00000084155
chr11	92460501	92461500	*	1.26813e-07	5.03001e-07	40.4382	-12856	ENSBTAT00000068743
chr11	92515001	92516000	*	5.0346e-10	2.98418e-09	-25.1871	2619	ENSBTAT00000032823
chr11	92617001	92618000	*	3.08139e-96	1.16378e-93	28.3437	-18973	ENSBTAT00000085808
chr11	93225501	93226500	*	8.86052e-79	2.07971e-76	-33.7444	-9773	ENSBTAT00000008833
chr11	93226001	93227000	*	1.06054e-75	2.27503e-73	-31.9774	-9273	ENSBTAT00000008833
chr11	95463501	95464500	*	6.32988e-11	4.27298e-10	-34.5791	-3983	ENSBTAT00000003990
chr11	95874001	95875000	*	7.13966e-33	3.03391e-31	36.1393	14251	ENSBTAT00000020318
chr11	95874501	95875500	*	4.79594e-38	2.66848e-36	39.9386	14751	ENSBTAT00000020318
chr11	96854001	96855000	*	1.90047e-40	1.18432e-38	-46.7333	-257230	ENSBTAT00000084131
chr11	96854501	96855500	*	2.91743e-66	4.80332e-64	-44.8276	-256730	ENSBTAT00000084131
chr11	97221501	97222500	*	2.10607e-21	4.19312e-20	-35.0297	-15516	ENSBTAT00000061748
chr11	97222001	97223000	*	1.71696e-17	2.442e-16	-27.4893	-16016	ENSBTAT00000061748
chr11	97366501	97367500	*	5.63915e-15	6.21975e-14	-41.1788	30333	ENSBTAT00000071327
chr11	97433001	97434000	*	7.79478e-06	2.13427e-05	-27.4901	33079	ENSBTAT00000072381
chr11	97623001	97624000	*	5.40464e-22	1.12794e-20	25.8177	8268	ENSBTAT00000052718
chr11	97623501	97624500	*	3.67283e-20	6.63326e-19	25.136	8768	ENSBTAT00000052718
chr11	98240501	98241500	*	4.83602e-20	8.64756e-19	-26.0415	30777	ENSBTAT00000017069
chr11	98252001	98253000	*	1.32807e-10	8.57097e-10	34.7429	19277	ENSBTAT00000017069
chr11	98462001	98463000	*	5.24327e-33	2.24645e-31	-29.008	356	ENSBTAT00000006162
chr11	98462501	98463500	*	2.3511e-40	1.45785e-38	-28.5618	856	ENSBTAT00000006162
chr11	98584001	98585000	*	2.16693e-29	7.55873e-28	-37.3476	-1055	ENSBTAT00000064279
chr11	98649501	98650500	*	1.16045e-20	2.18576e-19	29.955	-2067	ENSBTAT00000068499
chr11	98650001	98651000	*	5.67572e-51	5.51786e-49	27.2529	-1567	ENSBTAT00000068499
chr11	98650501	98651500	*	2.46862e-117	1.38592e-114	32.1151	-1067	ENSBTAT00000068499
chr11	98651001	98652000	*	9.70772e-57	1.18969e-54	30.9205	-567	ENSBTAT00000068499
chr11	98873001	98874000	*	1.20591e-189	1.47351e-186	35.6043	9232	ENSBTAT00000084496
chr11	98873501	98874500	*	3.53485e-93	1.2516e-90	33.6963	8732	ENSBTAT00000084496
chr11	98880501	98881500	*	9.1007e-23	2.02981e-21	48.4336	1732	ENSBTAT00000084496
chr11	99241501	99242500	*	5.81487e-12	4.49977e-11	25.2024	-13300	ENSBTAT00000043115
chr11	99786501	99787500	*	1.10569e-05	2.92492e-05	-28.0965	26472	ENSBTAT00000077036
chr11	99793001	99794000	*	5.9028e-15	6.49445e-14	-31.4853	19972	ENSBTAT00000077036
chr11	99793501	99794500	*	5.9028e-15	6.49445e-14	-31.4853	19472	ENSBTAT00000077036
chr11	99867501	99868500	*	4.91242e-18	7.35001e-17	-28.9216	-28394	ENSBTAT00000070848
chr11	99868001	99869000	*	1.67068e-19	2.84965e-18	-33.1796	-27894	ENSBTAT00000070848
chr11	99915001	99916000	*	1.34598e-16	1.75679e-15	-25.6985	7788	ENSBTAT00000076595
chr11	99915501	99916500	*	1.46367e-22	3.21111e-21	-30.9973	8288	ENSBTAT00000076595
chr11	100215001	100216000	*	7.37529e-31	2.80934e-29	36.2617	0	ENSBTAT00000027070
chr11	100215501	100216500	*	1.13634e-28	3.78076e-27	36.7039	479	ENSBTAT00000027070
chr11	100272501	100273500	*	1.00716e-28	3.36534e-27	30.6404	44165	ENSBTAT00000082237
chr11	100273001	100274000	*	2.54517e-50	2.43077e-48	30.7826	44665	ENSBTAT00000082237
chr11	100690001	100691000	*	6.54722e-13	5.72075e-12	-37.4125	-79166	ENSBTAT00000027649
chr11	100835001	100836000	*	9.30727e-44	6.81154e-42	42.5826	-46266	ENSBTAT00000017383
chr11	100835501	100836500	*	7.84306e-44	5.77728e-42	41.4051	-45766	ENSBTAT00000017383
chr11	101041501	101042500	*	2.07301e-06	6.46713e-06	28.7824	-40281	ENSBTAT00000023920
chr11	101042001	101043000	*	9.31363e-07	3.12084e-06	30.7311	-39781	ENSBTAT00000023920
chr11	101187001	101188000	*	1.3227e-14	1.40325e-13	37.3861	-7913	ENSBTAT00000023924
chr11	101213501	101214500	*	4.9402e-37	2.61008e-35	34.2027	-10817	ENSBTAT00000023245
chr11	101503001	101504000	*	1.39095e-23	3.28893e-22	-33.9475	25639	ENSBTAT00000074650
chr11	101503501	101504500	*	2.6991e-15	3.08455e-14	-26.9286	26139	ENSBTAT00000074650
chr11	101835001	101836000	*	1.42674e-35	7.02291e-34	33.6826	-962	ENSBTAT00000086284
chr11	101858001	101859000	*	3.85801e-18	5.83616e-17	25.5747	-23962	ENSBTAT00000086284
chr11	101987001	101988000	*	1.33307e-10	8.60151e-10	29.0759	-152962	ENSBTAT00000086284
chr11	102049501	102050500	*	1.26558e-09	7.05935e-09	-32.1756	114815	ENSBTAT00000000493
chr11	102178001	102179000	*	9.30636e-29	3.1138e-27	26.1959	-12688	ENSBTAT00000000493
chr11	102288501	102289500	*	6.87635e-07	2.36539e-06	-28.866	32887	ENSBTAT00000074537
chr11	102881501	102882500	*	1.76041e-69	3.21241e-67	30.5319	28832	ENSBTAT00000005345
chr11	102964501	102965500	*	4.11057e-46	3.32674e-44	46.2435	-3874	ENSBTAT00000073627
chr11	103104001	103105000	*	1.57167e-25	4.27042e-24	-32.4968	-6645	ENSBTAT00000032653
chr11	103139501	103140500	*	6.21515e-33	2.64828e-31	-43.2211	5462	ENSBTAT00000042813
chr11	103190501	103191500	*	5.66375e-52	5.72041e-50	36.3298	-14770	ENSBTAT00000032610
chr11	103203501	103204500	*	2.23279e-34	1.03374e-32	27.1744	-1770	ENSBTAT00000032610
chr11	103546001	103547000	*	6.52919e-73	1.31252e-70	-50.7693	11475	ENSBTAT00000027302
chr11	103546501	103547500	*	8.94933e-57	1.09999e-54	-44.1256	10975	ENSBTAT00000027302
chr11	103644501	103645500	*	1.37502e-35	6.77371e-34	-25.5486	-25343	ENSBTAT00000087432
chr11	103799001	103800000	*	4.78184e-50	4.51159e-48	27.7238	3619	ENSBTAT00000025023
chr11	103831501	103832500	*	1.95852e-18	3.04325e-17	25.467	-143	ENSBTAT00000074019
chr11	103834001	103835000	*	6.52683e-30	2.35038e-28	31.5881	-2643	ENSBTAT00000074019
chr11	103840501	103841500	*	2.38589e-11	1.70039e-10	29.8901	-9143	ENSBTAT00000074019
chr11	103930501	103931500	*	2.0621e-31	8.08966e-30	35.0034	13968	ENSBTAT00000080606
chr11	104017001	104018000	*	6.01413e-42	4.00838e-40	-31.6146	-36842	ENSBTAT00000084258
chr11	104017501	104018500	*	3.16296e-55	3.65689e-53	-34.4186	-37342	ENSBTAT00000084258
chr11	104036001	104037000	*	4.90751e-24	1.19766e-22	33.1423	-33662	ENSBTAT00000074097
chr11	104061501	104062500	*	2.74561e-30	1.00943e-28	49.4621	-8162	ENSBTAT00000074097
chr11	104062001	104063000	*	2.47939e-16	3.15775e-15	32.2154	-7662	ENSBTAT00000074097
chr11	104074501	104075500	*	7.5389e-09	3.71224e-08	32.3529	-2514	ENSBTAT00000075360
chr11	104089001	104090000	*	8.96746e-53	9.35275e-51	-29.2396	3530	ENSBTAT00000042358
chr11	104089501	104090500	*	3.6832e-64	5.66732e-62	-33.2454	4030	ENSBTAT00000042358
chr11	104091001	104092000	*	3.45521e-40	2.12556e-38	-30.2584	5530	ENSBTAT00000042358
chr11	104092501	104093500	*	4.07093e-22	8.59525e-21	36.9256	6710	ENSBTAT00000035230
chr11	104129001	104130000	*	4.77877e-08	2.04786e-07	25.2592	0	ENSBTAT00000075230
chr11	104151501	104152500	*	1.4408e-30	5.40071e-29	25.9657	4811	ENSBTAT00000067117
chr11	104197501	104198500	*	4.23394e-23	9.63649e-22	31.9864	0	ENSBTAT00000081124
chr11	104198001	104199000	*	4.23394e-23	9.63649e-22	31.9864	-126	ENSBTAT00000081124
chr11	104267501	104268500	*	3.58049e-12	2.852e-11	25.4698	3886	ENSBTAT00000042893
chr11	104410001	104411000	*	8.76429e-29	2.93637e-27	-30.9404	-1925	ENSBTAT00000017616
chr11	104410501	104411500	*	5.03384e-30	1.82169e-28	-27.5141	-2425	ENSBTAT00000017616
chr11	104568001	104569000	*	8.17434e-08	3.36006e-07	26.4561	13044	ENSBTAT00000075705
chr11	104691501	104692500	*	5.5576e-18	8.28253e-17	-25.9277	47555	ENSBTAT00000005932
chr11	104692001	104693000	*	5.5576e-18	8.28253e-17	-25.9277	47055	ENSBTAT00000005932
chr11	104766501	104767500	*	4.10687e-53	4.34145e-51	26.4606	10477	ENSBTAT00000086853
chr11	104772001	104773000	*	2.71133e-12	2.19446e-11	27.2868	4977	ENSBTAT00000086853
chr11	104772501	104773500	*	2.62452e-10	1.62207e-09	26.2457	4477	ENSBTAT00000086853
chr11	104809001	104810000	*	4.51128e-27	1.36239e-25	26.8634	28105	ENSBTAT00000013992
chr11	104809501	104810500	*	5.30988e-16	6.533e-15	28.3914	27605	ENSBTAT00000013992
chr11	104813501	104814500	*	4.88015e-51	4.77047e-49	26.6158	23605	ENSBTAT00000013992
chr11	105034501	105035500	*	2.56158e-21	5.06441e-20	83.6735	12820	ENSBTAT00000023729
chr11	105046001	105047000	*	1.37693e-76	3.0536e-74	25.8786	24320	ENSBTAT00000023729
chr11	105309001	105310000	*	1.12323e-25	3.07948e-24	-25.2373	40914	ENSBTAT00000063052
chr11	105309501	105310500	*	5.13683e-24	1.25191e-22	-29.1033	41414	ENSBTAT00000063052
chr11	105560501	105561500	*	6.60022e-26	1.84401e-24	31.959	41	ENSBTAT00000053763
chr11	105676001	105677000	*	2.70243e-44	2.02657e-42	26.4117	43570	ENSBTAT00000085253
chr11	105676501	105677500	*	7.8681e-26	2.18502e-24	27.3969	44070	ENSBTAT00000085253
chr11	105694001	105695000	*	3.73334e-51	3.67828e-49	34.3405	61570	ENSBTAT00000085253
chr11	105694501	105695500	*	4.25381e-65	6.73661e-63	46.5797	62070	ENSBTAT00000085253
chr11	105697001	105698000	*	3.2061e-81	8.20514e-79	50.1023	64570	ENSBTAT00000085253
chr11	105759001	105760000	*	1.34315e-19	2.30996e-18	-33.2108	38588	ENSBTAT00000069979
chr11	105864001	105865000	*	3.01781e-34	1.38945e-32	29.0342	-1560	ENSBTAT00000021490
chr11	105926501	105927500	*	4.53471e-69	8.15556e-67	38.607	-3816	ENSBTAT00000053888
chr11	105940501	105941500	*	1.26174e-31	5.00336e-30	29.831	868	ENSBTAT00000032582
chr11	105959001	105960000	*	5.53085e-83	1.48244e-80	27.9511	-1068	ENSBTAT00000013869
chr11	105964001	105965000	*	4.31915e-103	1.88222e-100	-27.9556	2935	ENSBTAT00000013869
chr11	105980501	105981500	*	1.20685e-46	1.0001e-44	32.1095	2774	ENSBTAT00000013887
chr11	105986001	105987000	*	5.82917e-39	3.39018e-37	-26.959	219	ENSBTAT00000069052
chr11	105992001	105993000	*	4.24994e-52	4.31694e-50	29.1433	0	ENSBTAT00000032576
chr11	106035001	106036000	*	5.28229e-52	5.34378e-50	39.3912	2207	ENSBTAT00000083759
chr11	106182501	106183500	*	5.1017e-71	9.69279e-69	35.2072	-7434	ENSBTAT00000071962
chr11	106206001	106207000	*	1.94127e-84	5.42486e-82	25.6152	-731	ENSBTAT00000077089
chr11	106246501	106247500	*	9.76376e-16	1.16897e-14	28.2026	330	ENSBTAT00000063824
chr11	106372001	106373000	*	8.72308e-06	2.36126e-05	-25.8572	10659	ENSBTAT00000032625
chr11	106651001	106652000	*	4.3525e-109	2.11078e-106	-60.8951	27788	ENSBTAT00000077802
chr11	106651501	106652500	*	4.65416e-22	9.77862e-21	-31.2353	28288	ENSBTAT00000077802
chr11	106910001	106911000	*	4.04297e-51	3.96454e-49	25.8349	-57158	ENSBTAT00000056246
chr11	106935001	106936000	*	4.46048e-81	1.13687e-78	-33.0796	-32158	ENSBTAT00000056246
chr11	106972501	106973500	*	1.53854e-09	8.46226e-09	48.5624	4345	ENSBTAT00000056246
chr11	106973001	106974000	*	4.94014e-14	4.92766e-13	30.5177	4845	ENSBTAT00000056246
chr12	2458501	2459500	*	1.49707e-18	2.35055e-17	29.9524	277515	ENSBTAT00000061079
chr12	2459001	2460000	*	1.49707e-18	2.35055e-17	29.9524	278015	ENSBTAT00000061079
chr12	5590501	5591500	*	1.30537e-12	1.10189e-11	-36.6667	-368969	ENSBTAT00000013751
chr12	5591001	5592000	*	7.53645e-14	7.36533e-13	-34.8571	-369469	ENSBTAT00000013751
chr12	7336501	7337500	*	0.000127342	0.000258939	-33.3333	-584280	ENSBTAT00000062876
chr12	7663501	7664500	*	7.65421e-09	3.76412e-08	30.51	-257280	ENSBTAT00000062876
chr12	7664001	7665000	*	7.65421e-09	3.76412e-08	30.51	-256780	ENSBTAT00000062876
chr12	11634001	11635000	*	1.10197e-22	2.44036e-21	27.1327	39476	ENSBTAT00000049347
chr12	11767001	11768000	*	3.24196e-09	1.69481e-08	33.2941	172476	ENSBTAT00000049347
chr12	11767501	11768500	*	3.24196e-09	1.69481e-08	33.2941	172976	ENSBTAT00000049347
chr12	14677001	14678000	*	1.38975e-24	3.54867e-23	-25.0102	3665	ENSBTAT00000025431
chr12	16400001	16401000	*	4.51563e-33	1.9407e-31	-42.8059	-4990	ENSBTAT00000080654
chr12	16400501	16401500	*	4.51563e-33	1.9407e-31	-42.8059	-5490	ENSBTAT00000080654
chr12	16455501	16456500	*	5.21001e-05	0.000117145	31.4483	28480	ENSBTAT00000076997
chr12	16456001	16457000	*	5.21001e-05	0.000117145	31.4483	27980	ENSBTAT00000076997
chr12	16458501	16459500	*	9.21679e-48	7.90591e-46	32.192	25480	ENSBTAT00000076997
chr12	16459001	16460000	*	1.61606e-32	6.75678e-31	40.2396	24980	ENSBTAT00000076997
chr12	16671001	16672000	*	6.06093e-31	2.32288e-29	-52.1452	67585	ENSBTAT00000078636
chr12	16671501	16672500	*	2.91829e-39	1.71485e-37	-53.2475	67085	ENSBTAT00000078636
chr12	16672001	16673000	*	5.42051e-12	4.21291e-11	-61.9674	66585	ENSBTAT00000078636
chr12	16762001	16763000	*	2.56092e-21	5.06392e-20	42.3441	-20416	ENSBTAT00000004431
chr12	16762501	16763500	*	1.80425e-18	2.8123e-17	50.2379	-20916	ENSBTAT00000004431
chr12	18066001	18067000	*	7.83529e-24	1.88377e-22	-27.6106	29264	ENSBTAT00000004630
chr12	18066501	18067500	*	7.83529e-24	1.88377e-22	-27.6106	28764	ENSBTAT00000004630
chr12	19167001	19168000	*	1.6531e-33	7.26493e-32	29.0439	-11237	ENSBTAT00000073112
chr12	19167501	19168500	*	1.53215e-24	3.89947e-23	25.9643	-11321	ENSBTAT00000055638
chr12	21403501	21404500	*	1.18348e-14	1.26265e-13	-39.095	-10868	ENSBTAT00000013659
chr12	21404001	21405000	*	1.18348e-14	1.26265e-13	-39.095	-10368	ENSBTAT00000013659
chr12	21843501	21844500	*	1.11591e-168	1.09513e-165	26.3079	3616	ENSBTAT00000048428
chr12	22213501	22214500	*	6.46186e-12	4.96897e-11	-27.4854	235172	ENSBTAT00000077290
chr12	22214001	22215000	*	7.9808e-14	7.7746e-13	-28.9165	234672	ENSBTAT00000077290
chr12	22412501	22413500	*	1.87988e-17	2.66611e-16	36.0449	36172	ENSBTAT00000077290
chr12	25721001	25722000	*	2.26931e-38	1.27979e-36	34.2013	112710	ENSBTAT00000061628
chr12	25996501	25997500	*	4.74452e-124	2.94194e-121	25.7171	19599	ENSBTAT00000016355
chr12	25997001	25998000	*	1.48221e-168	1.44324e-165	26.3193	20099	ENSBTAT00000016355
chr12	25997501	25998500	*	1.14508e-50	1.10547e-48	28.7609	20599	ENSBTAT00000016355
chr12	26000001	26001000	*	2.91078e-208	3.86433e-205	26.4684	23099	ENSBTAT00000016355
chr12	26806501	26807500	*	3.39471e-11	2.37669e-10	-34.8631	-180035	ENSBTAT00000075117
chr12	30163501	30164500	*	8.44972e-08	3.46104e-07	-34.9004	-25243	ENSBTAT00000017570
chr12	30209501	30210500	*	1.10683e-10	7.22281e-10	-33.6705	-3217	ENSBTAT00000001562
chr12	30210001	30211000	*	1.48125e-42	1.02166e-40	-37.4069	-3717	ENSBTAT00000001562
chr12	30210501	30211500	*	1.25318e-33	5.5445e-32	-38.8251	-4217	ENSBTAT00000001562
chr12	30661001	30662000	*	2.28205e-13	2.11324e-12	-27.0399	-64241	ENSBTAT00000069300
chr12	30661501	30662500	*	1.08355e-13	1.04139e-12	-31.6373	-64741	ENSBTAT00000069300
chr12	30733001	30734000	*	1.53465e-22	3.35856e-21	-35.2372	-72229	ENSBTAT00000035753
chr12	31779001	31780000	*	9.70004e-43	6.7653e-41	41.9938	17109	ENSBTAT00000062316
chr12	31779501	31780500	*	1.11435e-30	4.20229e-29	34.8682	16609	ENSBTAT00000062316
chr12	32686501	32687500	*	1.59066e-14	1.67498e-13	33.6636	-19634	ENSBTAT00000054576
chr12	32772501	32773500	*	5.74054e-18	8.54392e-17	29.5708	65369	ENSBTAT00000054576
chr12	32926501	32927500	*	9.81433e-21	1.85727e-19	26.8669	24877	ENSBTAT00000062621
chr12	32927001	32928000	*	9.98345e-23	2.21995e-21	36.0828	25377	ENSBTAT00000062621
chr12	34495501	34496500	*	2.56883e-55	2.98661e-53	39.276	4343	ENSBTAT00000072286
chr12	34507501	34508500	*	2.03545e-05	5.05847e-05	29.3576	847	ENSBTAT00000024355
chr12	34526501	34527500	*	5.92623e-98	2.33001e-95	-31.3939	-16785	ENSBTAT00000066852
chr12	34527001	34528000	*	8.38543e-106	3.91428e-103	-39.8871	-17285	ENSBTAT00000066852
chr12	34549001	34550000	*	9.93835e-21	1.88018e-19	30.9228	-38236	ENSBTAT00000081475
chr12	34551501	34552500	*	1.49681e-43	1.08399e-41	28.5258	-35736	ENSBTAT00000081475
chr12	34660501	34661500	*	1.48919e-22	3.26538e-21	29.4734	32580	ENSBTAT00000074425
chr12	35305501	35306500	*	1.56037e-28	5.14623e-27	-25.8066	-60716	ENSBTAT00000073490
chr12	35306001	35307000	*	1.56037e-28	5.14623e-27	-25.8066	-61216	ENSBTAT00000073490
chr12	35659501	35660500	*	3.15848e-24	7.85738e-23	25.1105	-1646	ENSBTAT00000019161
chr12	35923501	35924500	*	6.44618e-40	3.90197e-38	29.011	-4514	ENSBTAT00000015575
chr12	36103501	36104500	*	6.30853e-15	6.92617e-14	26.3765	-10054	ENSBTAT00000027188
chr12	37006501	37007500	*	2.09981e-12	1.72779e-11	26.4037	-342302	ENSBTAT00000073742
chr12	37007001	37008000	*	4.11427e-10	2.47039e-09	26.1905	-342802	ENSBTAT00000073742
chr12	40489001	40490000	*	3.05733e-11	2.15103e-10	-26.9248	111638	ENSBTAT00000025758
chr12	40489501	40490500	*	4.2136e-17	5.76845e-16	-32.0633	111138	ENSBTAT00000025758
chr12	49758501	49759500	*	9.28728e-15	1.00287e-13	30.9083	68828	ENSBTAT00000080552
chr12	52470501	52471500	*	1.8659e-18	2.90622e-17	54.717	-96763	ENSBTAT00000025100
chr12	52471001	52472000	*	1.8659e-18	2.90622e-17	54.717	-97263	ENSBTAT00000025100
chr12	53405501	53406500	*	1.93288e-07	7.40899e-07	27.0891	-337112	ENSBTAT00000070002
chr12	62667001	62668000	*	1.10727e-45	8.82382e-44	32.2433	371083	ENSBTAT00000013364
chr12	62667501	62668500	*	5.59126e-66	9.1332e-64	31.8738	371583	ENSBTAT00000013364
chr12	64700501	64701500	*	9.9277e-42	6.53636e-40	31.8973	-749795	ENSBTAT00000082267
chr12	64701001	64702000	*	9.9277e-42	6.53636e-40	31.8973	-749295	ENSBTAT00000082267
chr12	64981001	64982000	*	9.14771e-41	5.77568e-39	-30.1928	-469295	ENSBTAT00000082267
chr12	64981501	64982500	*	9.14771e-41	5.77568e-39	-30.1928	-468795	ENSBTAT00000082267
chr12	69460001	69461000	*	2.25899e-05	5.54862e-05	-26.2171	205090	ENSBTAT00000013298
chr12	75457501	75458500	*	9.05463e-18	1.32099e-16	27.0413	55067	ENSBTAT00000026195
chr12	76781501	76782500	*	2.33597e-07	8.81982e-07	-28.3019	-30419	ENSBTAT00000081754
chr12	79421001	79422000	*	1.87462e-14	1.95812e-13	25.9326	-130051	ENSBTAT00000021363
chr12	79870001	79871000	*	3.66303e-22	7.76428e-21	27.4355	-552119	ENSBTAT00000062841
chr12	79879501	79880500	*	7.23451e-29	2.43497e-27	41.8993	-542619	ENSBTAT00000062841
chr12	79880001	79881000	*	7.23451e-29	2.43497e-27	41.8993	-542119	ENSBTAT00000062841
chr12	79980501	79981500	*	2.99466e-12	2.40798e-11	27.9746	-441619	ENSBTAT00000062841
chr12	80086501	80087500	*	1.89586e-09	1.02703e-08	25.7155	-335619	ENSBTAT00000062841
chr12	80087001	80088000	*	1.89586e-09	1.02703e-08	25.7155	-335119	ENSBTAT00000062841
chr12	80151501	80152500	*	1.91065e-05	4.78254e-05	-26.5306	-270619	ENSBTAT00000062841
chr12	80162001	80163000	*	1.97635e-12	1.63127e-11	34.9149	-260119	ENSBTAT00000062841
chr12	80162501	80163500	*	3.2227e-34	1.48104e-32	38.6619	-259619	ENSBTAT00000062841
chr12	80163001	80164000	*	8.30841e-24	1.99367e-22	41.2821	-259119	ENSBTAT00000062841
chr12	80194501	80195500	*	2.32813e-16	2.97148e-15	27.8768	-227619	ENSBTAT00000062841
chr12	80220001	80221000	*	2.62126e-32	1.0825e-30	27.9785	-202119	ENSBTAT00000062841
chr12	80644501	80645500	*	3.89844e-14	3.93585e-13	29.3743	221384	ENSBTAT00000062841
chr12	80645001	80646000	*	2.50602e-10	1.55337e-09	27.1182	221884	ENSBTAT00000062841
chr12	81136001	81137000	*	4.9314e-20	8.81179e-19	28.3654	-190502	ENSBTAT00000079836
chr12	81136501	81137500	*	7.92269e-16	9.56729e-15	32.3864	-190002	ENSBTAT00000079836
chr12	86640001	86641000	*	5.5128e-13	4.86535e-12	30.9654	0	ENSBTAT00000069516
chr12	86640501	86641500	*	5.5128e-13	4.86535e-12	30.9654	-484	ENSBTAT00000069516
chr12	87185001	87186000	*	8.02023e-13	6.94212e-12	-25.3779	9804	ENSBTAT00000077045
chr12	87185501	87186500	*	8.02023e-13	6.94212e-12	-25.3779	10304	ENSBTAT00000077045
chr12	87688501	87689500	*	4.01603e-10	2.41652e-09	-25.1975	490592	ENSBTAT00000068130
chr12	89209501	89210500	*	3.0931e-45	2.41394e-43	-35.9018	2011592	ENSBTAT00000068130
chr12	89210001	89211000	*	2.64208e-45	2.06843e-43	-36.5284	2012092	ENSBTAT00000068130
chr12	89221501	89222500	*	4.01605e-75	8.48369e-73	-30.07	2023592	ENSBTAT00000068130
chr12	89222001	89223000	*	1.47634e-93	5.27228e-91	-30.0615	2024092	ENSBTAT00000068130
chr12	89255501	89256500	*	1.37277e-96	5.23225e-94	32.0077	2057592	ENSBTAT00000068130
chr12	89256001	89257000	*	2.78272e-88	8.89289e-86	30.0261	2058092	ENSBTAT00000068130
chr12	89357001	89358000	*	1.90816e-18	2.96944e-17	-30.6452	2159092	ENSBTAT00000068130
chr12	89361501	89362500	*	3.90115e-43	2.77047e-41	-25.9046	2163592	ENSBTAT00000068130
chr12	89362001	89363000	*	5.76808e-53	6.06156e-51	-28.6813	2164092	ENSBTAT00000068130
chr12	89691001	89692000	*	9.45449e-22	1.93776e-20	26.9807	2493092	ENSBTAT00000068130
chr12	89965501	89966500	*	4.24711e-16	5.28702e-15	28.3465	2767592	ENSBTAT00000068130
chr12	90110001	90111000	*	2.01746e-18	3.12819e-17	-25.9184	2912092	ENSBTAT00000068130
chr12	90111001	90112000	*	7.15182e-43	5.01047e-41	-40.7635	2913092	ENSBTAT00000068130
chr12	90111501	90112500	*	6.15529e-52	6.19678e-50	-37.6558	2913592	ENSBTAT00000068130
chr12	90268501	90269500	*	8.26762e-56	9.79496e-54	42.4502	3070592	ENSBTAT00000068130
chr12	90269001	90270000	*	4.65731e-38	2.5925e-36	26.4562	3071092	ENSBTAT00000068130
chr12	90314001	90315000	*	1.61564e-38	9.1905e-37	25.8445	3116092	ENSBTAT00000068130
chr12	90466501	90467500	*	4.18356e-94	1.50264e-91	38.1578	3268592	ENSBTAT00000068130
chr12	90484001	90485000	*	1.39441e-54	1.56993e-52	34.6447	3286092	ENSBTAT00000068130
chr12	90516001	90517000	*	3.4595e-24	8.56352e-23	27.7938	3318092	ENSBTAT00000068130
chr12	90516501	90517500	*	3.4595e-24	8.56352e-23	27.7938	3318592	ENSBTAT00000068130
chr12	90524001	90525000	*	2.01157e-27	6.22265e-26	39.518	3326092	ENSBTAT00000068130
chr12	90680001	90681000	*	2.85624e-54	3.16238e-52	29.6369	3482092	ENSBTAT00000068130
chr12	90758501	90759500	*	6.51024e-43	4.56612e-41	25.8889	3560592	ENSBTAT00000068130
chr12	90804501	90805500	*	1.24331e-11	9.21057e-11	28.4946	3606592	ENSBTAT00000068130
chr12	90944501	90945500	*	1.04398e-16	1.37937e-15	25.6422	3746592	ENSBTAT00000068130
chr13	2440001	2441000	*	1.43325e-05	3.69579e-05	26.3568	39166	ENSBTAT00000082032
chr13	4429501	4430500	*	9.46284e-08	3.84158e-07	-30.9006	-445300	ENSBTAT00000009631
chr13	4430001	4431000	*	3.82446e-05	8.89607e-05	-28.0582	-445800	ENSBTAT00000009631
chr13	6260501	6261500	*	1.42021e-06	4.58378e-06	-33.1391	217997	ENSBTAT00000071161
chr13	6261001	6262000	*	1.42021e-06	4.58378e-06	-33.1391	217497	ENSBTAT00000071161
chr13	6681001	6682000	*	2.98693e-26	8.53643e-25	31.4153	-41492	ENSBTAT00000078200
chr13	7419001	7420000	*	8.42611e-59	1.10545e-56	36.2622	31483	ENSBTAT00000074129
chr13	7419501	7420500	*	8.42611e-59	1.10545e-56	36.2622	31983	ENSBTAT00000074129
chr13	10181001	10182000	*	4.67954e-09	2.38619e-08	-30.0564	120893	ENSBTAT00000085750
chr13	10181501	10182500	*	4.67954e-09	2.38619e-08	-30.0564	120393	ENSBTAT00000085750
chr13	10947001	10948000	*	8.48907e-14	8.2446e-13	-25.3157	-1448	ENSBTAT00000050251
chr13	12056001	12057000	*	2.81174e-12	2.27056e-11	28.8021	5666	ENSBTAT00000011406
chr13	12056501	12057500	*	6.8447e-11	4.59092e-10	32.7012	5166	ENSBTAT00000011406
chr13	12220501	12221500	*	4.11137e-05	9.4924e-05	31.6964	11643	ENSBTAT00000073658
chr13	12221001	12222000	*	4.11137e-05	9.4924e-05	31.6964	11143	ENSBTAT00000073658
chr13	12928001	12929000	*	4.06147e-17	5.56874e-16	28.0687	48816	ENSBTAT00000080578
chr13	12928501	12929500	*	2.84043e-15	3.23904e-14	26.9353	48316	ENSBTAT00000080578
chr13	13472501	13473500	*	1.66177e-08	7.72353e-08	-29.0698	-275052	ENSBTAT00000067211
chr13	16001001	16002000	*	7.9088e-79	1.86687e-76	45.7869	-65716	ENSBTAT00000071546
[truncated: 2,795 more rows]

## Sheet: Age_clusters_all
Annotation Cluster 1	Enrichment Score: 4.109267354187009
Category	Term	Count	%	PValue	Genes	List Total	Pop Hits	Pop Total	Fold Enrichment	Bonferroni	Benjamini	FDR
UP_KW_MOLECULAR_FUNCTION	KW-0418~Kinase	81	3.70709	6.64e-09	ENSBTAG00000008650, ENSBTAG00000004092, ENSBTAG00000004695, ENSBTAG00000000172, ENSBTAG00000001061, ENSBTAG00000005940, ENSBTAG00000005221, ENSBTAG00000044023, ENSBTAG00000000815, ENSBTAG00000014053, ENSBTAG00000015026, ENSBTAG00000018138, ENSBTAG00000031184, ENSBTAG00000017976, ENSBTAG00000012687, ENSBTAG00000045902, ENSBTAG00000011437, ENSBTAG00000010109, ENSBTAG00000017819, ENSBTAG00000003257,…	793	545	10361	1.94186	6.44e-07	3.77e-07	3.35e-07
INTERPRO	IPR011009:Protein kinase-like domain	75	3.43249	9.21e-06	ENSBTAG00000008098, ENSBTAG00000008650, ENSBTAG00000004695, ENSBTAG00000001061, ENSBTAG00000020136, ENSBTAG00000005221, ENSBTAG00000006234, ENSBTAG00000044023, ENSBTAG00000019382, ENSBTAG00000000815, ENSBTAG00000014053, ENSBTAG00000015026, ENSBTAG00000017976, ENSBTAG00000012687, ENSBTAG00000045902, ENSBTAG00000011437, ENSBTAG00000010304, ENSBTAG00000010109, ENSBTAG00000003257, ENSBTAG00000020783,…	1826	536	22027	1.68792	0.0205861	0.00489413	0.00486597
INTERPRO	IPR000719:Protein kinase, catalytic domain	70	3.20366	1.08e-05	ENSBTAG00000008098, ENSBTAG00000008650, ENSBTAG00000004695, ENSBTAG00000001061, ENSBTAG00000020136, ENSBTAG00000005221, ENSBTAG00000006234, ENSBTAG00000044023, ENSBTAG00000019382, ENSBTAG00000000815, ENSBTAG00000014053, ENSBTAG00000015026, ENSBTAG00000017976, ENSBTAG00000012687, ENSBTAG00000045902, ENSBTAG00000011437, ENSBTAG00000010109, ENSBTAG00000003257, ENSBTAG00000020783, ENSBTAG00000010906,…	1826	492	22027	1.71628	0.0241738	0.00489413	0.00486597
GOTERM_MF_DIRECT	GO:0004712~protein serine/threonine/tyrosine kinase activity	45	2.0595	1.47e-05	ENSBTAG00000013821, ENSBTAG00000015325, ENSBTAG00000011600, ENSBTAG00000014119, ENSBTAG00000004695, ENSBTAG00000022777, ENSBTAG00000001061, ENSBTAG00000007304, ENSBTAG00000021686, ENSBTAG00000005221, ENSBTAG00000001400, ENSBTAG00000006619, ENSBTAG00000020272, ENSBTAG00000014230, ENSBTAG00000000815, ENSBTAG00000015026, ENSBTAG00000013784, ENSBTAG00000017636, ENSBTAG00000015457, ENSBTAG00000017976,…	1562	267	18413	1.98676	0.0185769	0.0187514	0.0185902
UP_SEQ_FEATURE	DOMAIN:Protein kinase	70	3.20366	2.24e-05	ENSBTAG00000008098, ENSBTAG00000008650, ENSBTAG00000004695, ENSBTAG00000001061, ENSBTAG00000020136, ENSBTAG00000005221, ENSBTAG00000006234, ENSBTAG00000044023, ENSBTAG00000019382, ENSBTAG00000000815, ENSBTAG00000014053, ENSBTAG00000015026, ENSBTAG00000017976, ENSBTAG00000012687, ENSBTAG00000045902, ENSBTAG00000011437, ENSBTAG00000010109, ENSBTAG00000003257, ENSBTAG00000020783, ENSBTAG00000010906,…	1869	494	22162	1.68024	0.0393503	0.005735	0.0057286
INTERPRO	IPR017441:Protein kinase, ATP binding site	56	2.56293	3.18e-05	ENSBTAG00000008098, ENSBTAG00000008650, ENSBTAG00000004695, ENSBTAG00000001061, ENSBTAG00000044023, ENSBTAG00000000815, ENSBTAG00000014053, ENSBTAG00000015026, ENSBTAG00000017976, ENSBTAG00000012687, ENSBTAG00000045902, ENSBTAG00000011437, ENSBTAG00000010109, ENSBTAG00000003257, ENSBTAG00000020783, ENSBTAG00000010906, ENSBTAG00000019076, ENSBTAG00000003777, ENSBTAG00000005832, ENSBTAG00000001513,…	1826	379	22027	1.78239	0.0692368	0.0102499	0.0101909
GOTERM_MF_DIRECT	GO:0005524~ATP binding	161	7.36842	8.62e-05	ENSBTAG00000004092, ENSBTAG00000006270, ENSBTAG00000000172, ENSBTAG00000012715, ENSBTAG00000047930, ENSBTAG00000005221, ENSBTAG00000002595, ENSBTAG00000052734, ENSBTAG00000000698, ENSBTAG00000044023, ENSBTAG00000032603, ENSBTAG00000050439, ENSBTAG00000016470, ENSBTAG00000001305, ENSBTAG00000002917, ENSBTAG00000018657, ENSBTAG00000014053, ENSBTAG00000015026, ENSBTAG00000014059, ENSBTAG00000017567,…	1562	1419	18413	1.33748	0.104423	0.0367609	0.0364448
UP_KW_MOLECULAR_FUNCTION	KW-0723~Serine/threonine-protein kinase	34	1.55606	0.000208	ENSBTAG00000008650, ENSBTAG00000015325, ENSBTAG00000011600, ENSBTAG00000015409, ENSBTAG00000008195, ENSBTAG00000004695, ENSBTAG00000022777, ENSBTAG00000001061, ENSBTAG00000007304, ENSBTAG00000044023, ENSBTAG00000020272, ENSBTAG00000014230, ENSBTAG00000014053, ENSBTAG00000001609, ENSBTAG00000013784, ENSBTAG00000017636, ENSBTAG00000014567, ENSBTAG00000011437, ENSBTAG00000014406, ENSBTAG00000010109,…	793	225	10361	1.97435	0.0200034	0.00346914	0.00307573
GOTERM_MF_DIRECT	GO:0004674~protein serine/threonine kinase activity	45	2.0595	0.000566	ENSBTAG00000013821, ENSBTAG00000015325, ENSBTAG00000015409, ENSBTAG00000008195, ENSBTAG00000014119, ENSBTAG00000004695, ENSBTAG00000022777, ENSBTAG00000001061, ENSBTAG00000020136, ENSBTAG00000007304, ENSBTAG00000021686, ENSBTAG00000005221, ENSBTAG00000001126, ENSBTAG00000001400, ENSBTAG00000020272, ENSBTAG00000014230, ENSBTAG00000014053, ENSBTAG00000001609, ENSBTAG00000013784, ENSBTAG00000017636,…	1562	312	18413	1.70021	0.515422	0.092083	0.0912911
INTERPRO	IPR008271:Serine/threonine-protein kinase, active site	43	1.96796	0.00105696	ENSBTAG00000008098, ENSBTAG00000008650, ENSBTAG00000011600, ENSBTAG00000015409, ENSBTAG00000008195, ENSBTAG00000014119, ENSBTAG00000004695, ENSBTAG00000022777, ENSBTAG00000001061, ENSBTAG00000007304, ENSBTAG00000021686, ENSBTAG00000005221, ENSBTAG00000047712, ENSBTAG00000001126, ENSBTAG00000001400, ENSBTAG00000044023, ENSBTAG00000020272, ENSBTAG00000014230, ENSBTAG00000014053, ENSBTAG00000001609,…	1826	310	22027	1.67325	0.908272	0.140451	0.139643
GOTERM_BP_DIRECT	GO:0018105~peptidyl-serine phosphorylation	25	1.14416	0.0113219	ENSBTAG00000008650, ENSBTAG00000015325, ENSBTAG00000015409, ENSBTAG00000014119, ENSBTAG00000001061, ENSBTAG00000005221, ENSBTAG00000001400, ENSBTAG00000004878, ENSBTAG00000014230, ENSBTAG00000013784, ENSBTAG00000019302, ENSBTAG00000017636, ENSBTAG00000014406, ENSBTAG00000010109, ENSBTAG00000020444, ENSBTAG00000012509, ENSBTAG00000010408, ENSBTAG00000003257, ENSBTAG00000010906, ENSBTAG00000002347,…	1619	154	16929	1.69748	1	1	1
SMART	SM00220:S_TKc	47	2.15103	0.0581047	ENSBTAG00000008098, ENSBTAG00000008650, ENSBTAG00000011600, ENSBTAG00000015409, ENSBTAG00000008195, ENSBTAG00000014119, ENSBTAG00000004695, ENSBTAG00000022777, ENSBTAG00000001061, ENSBTAG00000007304, ENSBTAG00000021686, ENSBTAG00000005221, ENSBTAG00000047712, ENSBTAG00000001126, ENSBTAG00000001400, ENSBTAG00000044023, ENSBTAG00000020272, ENSBTAG00000014230, ENSBTAG00000014053, ENSBTAG00000001609,…	1048	358	10276	1.28729	1	1	1
Annotation Cluster 2	Enrichment Score: 4.066388426957631
Category	Term	Count	%	PValue	Genes	List Total	Pop Hits	Pop Total	Fold Enrichment	Bonferroni	Benjamini	FDR
INTERPRO	IPR001452:Src homology-3 domain	38	1.73913	1.3e-05	ENSBTAG00000015303, ENSBTAG00000020837, ENSBTAG00000051082, ENSBTAG00000006071, ENSBTAG00000020378, ENSBTAG00000015905, ENSBTAG00000003185, ENSBTAG00000020136, ENSBTAG00000004511, ENSBTAG00000019290, ENSBTAG00000001483, ENSBTAG00000006619, ENSBTAG00000006735, ENSBTAG00000019062, ENSBTAG00000017584, ENSBTAG00000015026, ENSBTAG00000018358, ENSBTAG00000031575, ENSBTAG00000009078, ENSBTAG00000017976,…	1826	213	22027	2.15208	0.0290495	0.00491327	0.00488499
UP_SEQ_FEATURE	DOMAIN:SH3	37	1.69336	3.64e-05	ENSBTAG00000015303, ENSBTAG00000020837, ENSBTAG00000051082, ENSBTAG00000006071, ENSBTAG00000020378, ENSBTAG00000015905, ENSBTAG00000003185, ENSBTAG00000020136, ENSBTAG00000004511, ENSBTAG00000019290, ENSBTAG00000001483, ENSBTAG00000006619, ENSBTAG00000019062, ENSBTAG00000017584, ENSBTAG00000015026, ENSBTAG00000018358, ENSBTAG00000031575, ENSBTAG00000009078, ENSBTAG00000017976, ENSBTAG00000003171,…	1869	211	22162	2.07931	0.0632559	0.00816799	0.00815888
SMART	SM00326:SH3	35	1.60183	0.00132924	ENSBTAG00000015303, ENSBTAG00000020837, ENSBTAG00000006071, ENSBTAG00000020378, ENSBTAG00000015905, ENSBTAG00000003185, ENSBTAG00000020136, ENSBTAG00000004511, ENSBTAG00000019290, ENSBTAG00000001483, ENSBTAG00000006619, ENSBTAG00000006735, ENSBTAG00000019062, ENSBTAG00000017584, ENSBTAG00000015026, ENSBTAG00000018358, ENSBTAG00000031575, ENSBTAG00000009078, ENSBTAG00000017976, ENSBTAG00000003171,…	1048	196	10276	1.75095	0.456213	0.202931	0.202931
Annotation Cluster 3	Enrichment Score: 3.3914286266892293
Category	Term	Count	%	PValue	Genes	List Total	Pop Hits	Pop Total	Fold Enrichment	Bonferroni	Benjamini	FDR
GOTERM_MF_DIRECT	GO:0000978~RNA polymerase II core promoter proximal region sequence-specific DNA binding	126	5.76659	3.02e-05	ENSBTAG00000008571, ENSBTAG00000021709, ENSBTAG00000011982, ENSBTAG00000021706, ENSBTAG00000010414, ENSBTAG00000039916, ENSBTAG00000013648, ENSBTAG00000000176, ENSBTAG00000008333, ENSBTAG00000005980, ENSBTAG00000004650, ENSBTAG00000021143, ENSBTAG00000016190, ENSBTAG00000003687, ENSBTAG00000003968, ENSBTAG00000019061, ENSBTAG00000048062, ENSBTAG00000016077, ENSBTAG00000016801, ENSBTAG00000014467,…	1562	1036	18413	1.43369	0.0379244	0.0193308	0.0191646
GOTERM_MF_DIRECT	GO:0000981~RNA polymerase II transcription factor activity, sequence-specific DNA binding	114	5.21739	0.000248	ENSBTAG00000008571, ENSBTAG00000021709, ENSBTAG00000011982, ENSBTAG00000021706, ENSBTAG00000010414, ENSBTAG00000039916, ENSBTAG00000013648, ENSBTAG00000010659, ENSBTAG00000000176, ENSBTAG00000008333, ENSBTAG00000007122, ENSBTAG00000004650, ENSBTAG00000016190, ENSBTAG00000003687, ENSBTAG00000019061, ENSBTAG00000014467, ENSBTAG00000016920, ENSBTAG00000015717, ENSBTAG00000008985, ENSBTAG00000021435,…	1562	966	18413	1.39114	0.272154	0.0597892	0.0592749
GOTERM_BP_DIRECT	GO:0006357~regulation of transcription from RNA polymerase II promoter	154	7.04805	0.00891782	ENSBTAG00000008571, ENSBTAG00000021709, ENSBTAG00000011982, ENSBTAG00000021706, ENSBTAG00000010414, ENSBTAG00000013648, ENSBTAG00000010659, ENSBTAG00000000176, ENSBTAG00000008333, ENSBTAG00000001024, ENSBTAG00000007122, ENSBTAG00000005980, ENSBTAG00000016190, ENSBTAG00000003687, ENSBTAG00000003968, ENSBTAG00000019061, ENSBTAG00000016077, ENSBTAG00000016512, ENSBTAG00000014059, ENSBTAG00000016801,…	1619	1335	16929	1.20621	1	1	1
Annotation Cluster 4	Enrichment Score: 3.1189154421972307
Category	Term	Count	%	PValue	Genes	List Total	Pop Hits	Pop Total	Fold Enrichment	Bonferroni	Benjamini	FDR
UP_SEQ_FEATURE	DOMAIN:SH2	21	0.961098	0.000439	ENSBTAG00000017976, ENSBTAG00000009691, ENSBTAG00000013857, ENSBTAG00000008535, ENSBTAG00000010989, ENSBTAG00000004511, ENSBTAG00000008987, ENSBTAG00000001186, ENSBTAG00000004386, ENSBTAG00000003910, ENSBTAG00000020173, ENSBTAG00000002103, ENSBTAG00000006619, ENSBTAG00000017681, ENSBTAG00000004767, ENSBTAG00000017366, ENSBTAG00000017584, ENSBTAG00000015026, ENSBTAG00000017412, ENSBTAG00000031575,…	1869	105	22162	2.37154	0.544961	0.0874666	0.0873691
INTERPRO	IPR000980:SH2 domain	21	0.961098	0.000454	ENSBTAG00000017976, ENSBTAG00000009691, ENSBTAG00000013857, ENSBTAG00000008535, ENSBTAG00000010989, ENSBTAG00000004511, ENSBTAG00000008987, ENSBTAG00000001186, ENSBTAG00000004386, ENSBTAG00000003910, ENSBTAG00000020173, ENSBTAG00000002103, ENSBTAG00000006619, ENSBTAG00000017681, ENSBTAG00000004767, ENSBTAG00000017366, ENSBTAG00000017584, ENSBTAG00000015026, ENSBTAG00000017412, ENSBTAG00000031575,…	1826	107	22027	2.3675	0.641851	0.0933248	0.0927878
UP_KW_DOMAIN	KW-0727~SH2 domain	17	0.778032	0.000715	ENSBTAG00000017976, ENSBTAG00000013857, ENSBTAG00000008535, ENSBTAG00000010989, ENSBTAG00000008987, ENSBTAG00000001186, ENSBTAG00000004386, ENSBTAG00000003910, ENSBTAG00000020173, ENSBTAG00000006619, ENSBTAG00000017681, ENSBTAG00000004767, ENSBTAG00000017366, ENSBTAG00000017584, ENSBTAG00000015026, ENSBTAG00000017412, ENSBTAG00000015157	1104	80	13372	2.57387	0.0219318	0.011084	0.0100113
SMART	SM00252:SH2	21	0.961098	0.00234421	ENSBTAG00000017976, ENSBTAG00000009691, ENSBTAG00000013857, ENSBTAG00000008535, ENSBTAG00000010989, ENSBTAG00000004511, ENSBTAG00000008987, ENSBTAG00000001186, ENSBTAG00000004386, ENSBTAG00000003910, ENSBTAG00000020173, ENSBTAG00000002103, ENSBTAG00000006619, ENSBTAG00000017681, ENSBTAG00000004767, ENSBTAG00000017366, ENSBTAG00000017584, ENSBTAG00000015026, ENSBTAG00000017412, ENSBTAG00000031575,…	1048	100	10276	2.05912	0.658671	0.268412	0.268412
Annotation Cluster 5	Enrichment Score: 3.030568919619398
Category	Term	Count	%	PValue	Genes	List Total	Pop Hits	Pop Total	Fold Enrichment	Bonferroni	Benjamini	FDR
UP_SEQ_FEATURE	CROSSLNK:Glycyl lysine isopeptide (Lys-Gly) (interchain with G-Cter in UFM1); alternate	12	0.549199	1.65e-11	ENSBTAG00000052349	1869	12	22162	11.8577	2.95e-08	5.9e-09	5.89e-09
INTERPRO	IPR004823:TATA box binding protein associated factor (TAF)	13	0.594966	3.24e-07	ENSBTAG00000052349, ENSBTAG00000009484	1826	26	22027	6.03149	0.000732	0.000733	0.000728
UP_SEQ_FEATURE	DOMAIN:TATA box binding protein associated factor (TAF) histone-like fold	13	0.594966	3.91e-07	ENSBTAG00000052349, ENSBTAG00000009484	1869	26	22162	5.92884	0.000701	0.000117	0.000117
SMART	SM00803:TAF	13	0.594966	2.92e-06	ENSBTAG00000052349, ENSBTAG00000009484	1048	26	10276	4.90267	0.00133795	0.00133884	0.00133884
INTERPRO	IPR019809:Histone H4, conserved site	12	0.549199	1.04e-05	ENSBTAG00000052349	1826	29	22027	4.99158	0.0232468	0.00489413	0.00486597
INTERPRO	IPR001951:Histone H4	12	0.549199	1.04e-05	ENSBTAG00000052349	1826	29	22027	4.99158	0.0232468	0.00489413	0.00486597
SMART	SM00417:H4	12	0.549199	7.14e-05	ENSBTAG00000052349	1048	29	10276	4.05738	0.0321613	0.0163443	0.0163443
GOTERM_BP_DIRECT	GO:0006352~DNA-templated transcription, initiation	13	0.594966	0.000317	ENSBTAG00000052349, ENSBTAG00000047991	1619	41	16929	3.31546	0.738076	0.669587	0.669587
UP_SEQ_FEATURE	CROSSLNK:Glycyl lysine isopeptide (Lys-Gly) (interchain with G-Cter in ubiquitin); alternate	16	0.732265	0.000843	ENSBTAG00000052349, ENSBTAG00000020935, ENSBTAG00000012608, ENSBTAG00000000892, ENSBTAG00000013113	1869	72	22162	2.63504	0.779502	0.151123	0.150954
UP_KW_PTM	KW-0164~Citrullination	15	0.686499	0.00102237	ENSBTAG00000052349, ENSBTAG00000046089, ENSBTAG00000022890, ENSBTAG00000000560	633	73	8320	2.70077	0.0272402	0.00954211	0.00783816
UP_KW_CELLULAR_COMPONENT	KW-0544~Nucleosome core	15	0.686499	0.0128351	ENSBTAG00000052349, ENSBTAG00000019003, ENSBTAG00000024003, ENSBTAG00000051312	1153	91	14427	2.06251	0.482543	0.0818239	0.0770107
UP_SEQ_FEATURE	CROSSLNK:Glycyl lysine isopeptide (Lys-Gly) (interchain with G-Cter in SUMO2); alternate	21	0.961098	0.0209525	ENSBTAG00000052349, ENSBTAG00000015316, ENSBTAG00000009906, ENSBTAG00000008683, ENSBTAG00000010109, ENSBTAG00000014891, ENSBTAG00000000836, ENSBTAG00000006743, ENSBTAG00000015147, ENSBTAG00000051079	1869	146	22162	1.70556	1	1	0.999442
UP_KW_PTM	KW-0379~Hydroxylation	17	0.778032	0.0615409	ENSBTAG00000052349, ENSBTAG00000003711, ENSBTAG00000013358, ENSBTAG00000020935, ENSBTAG00000003560, ENSBTAG00000018101	633	139	8320	1.60751	0.820024	0.196938	0.161771
GOTERM_MF_DIRECT	GO:0046982~protein heterodimerization activity	39	1.7849	0.16879	ENSBTAG00000009484, ENSBTAG00000020935, ENSBTAG00000002014, ENSBTAG00000004593, ENSBTAG00000024003, ENSBTAG00000040344, ENSBTAG00000046089, ENSBTAG00000047991, ENSBTAG00000017120, ENSBTAG00000034949, ENSBTAG00000019302, ENSBTAG00000006240, ENSBTAG00000009451, ENSBTAG00000016806, ENSBTAG00000011339, ENSBTAG00000008545, ENSBTAG00000010989, ENSBTAG00000051907, ENSBTAG00000000781, ENSBTAG00000003650,…	1562	381	18413	1.20666	1	1	0.992175
INTERPRO	IPR009072:Histone-fold	20	0.915332	0.220952	ENSBTAG00000052349, ENSBTAG00000047991, ENSBTAG00000009484, ENSBTAG00000034949, ENSBTAG00000011339, ENSBTAG00000031468, ENSBTAG00000040344, ENSBTAG00000024003, ENSBTAG00000051312	1826	189	22027	1.27651	1	1	0.994686
GOTERM_CC_DIRECT	GO:0000786~nucleosome	20	0.915332	0.325905	ENSBTAG00000052349, ENSBTAG00000034949, ENSBTAG00000009407, ENSBTAG00000004015, ENSBTAG00000031468, ENSBTAG00000019003, ENSBTAG00000040344, ENSBTAG00000024003, ENSBTAG00000051312	1762	199	20801	1.18647	1	1	0.98913
KEGG_PATHWAY	bta05322:Systemic lupus erythematosus	19	0.869565	0.386115	ENSBTAG00000052349, ENSBTAG00000053635, ENSBTAG00000047707, ENSBTAG00000011215, ENSBTAG00000034949, ENSBTAG00000011766, ENSBTAG00000006490, ENSBTAG00000000219, ENSBTAG00000052909, ENSBTAG00000031468, ENSBTAG00000017843, ENSBTAG00000024003	853	180	9288	1.14936	1	0.783861	0.686169
UP_KW_CELLULAR_COMPONENT	KW-0158~Chromosome	29	1.32723	0.460757	ENSBTAG00000017913, ENSBTAG00000015019, ENSBTAG00000012148, ENSBTAG00000014677, ENSBTAG00000010721, ENSBTAG00000035072, ENSBTAG00000001182, ENSBTAG00000006743, ENSBTAG00000000892, ENSBTAG00000024003, ENSBTAG00000052349, ENSBTAG00000000267, ENSBTAG00000034949, ENSBTAG00000005954, ENSBTAG00000031468, ENSBTAG00000019003, ENSBTAG00000010792, ENSBTAG00000051312	1153	340	14427	1.06725	1	1	0.96
GOTERM_BP_DIRECT	GO:0006334~nucleosome assembly	16	0.732265	0.701126	ENSBTAG00000052349, ENSBTAG00000022160, ENSBTAG00000004015, ENSBTAG00000040344, ENSBTAG00000051312	1619	174	16929	0.961513	1	1	1
KEGG_PATHWAY	bta05034:Alcoholism	19	0.869565	0.75776	ENSBTAG00000052349, ENSBTAG00000034949, ENSBTAG00000010647, ENSBTAG00000007644, ENSBTAG00000016254, ENSBTAG00000000219, ENSBTAG00000031468, ENSBTAG00000023369, ENSBTAG00000006143, ENSBTAG00000008794, ENSBTAG00000017764, ENSBTAG00000024003	853	224	9288	0.923589	1	1	0.877976
Annotation Cluster 6	Enrichment Score: 2.9555504842601117
Category	Term	Count	%	PValue	Genes	List Total	Pop Hits	Pop Total	Fold Enrichment	Bonferroni	Benjamini	FDR
INTERPRO	IPR011993:Pleckstrin homology-like domain	60	2.746	6.13e-05	ENSBTAG00000014138, ENSBTAG00000040507, ENSBTAG00000006070, ENSBTAG00000045832, ENSBTAG00000047975, ENSBTAG00000017366, ENSBTAG00000000813, ENSBTAG00000019146, ENSBTAG00000013245, ENSBTAG00000015860, ENSBTAG00000012847, ENSBTAG00000008625, ENSBTAG00000012729, ENSBTAG00000009679, ENSBTAG00000005670, ENSBTAG00000003334, ENSBTAG00000020465, ENSBTAG00000001077, ENSBTAG00000027569, ENSBTAG00000019550,…	1826	425	22027	1.70301	0.129248	0.0153771	0.0152886
INTERPRO	IPR001849:Pleckstrin homology domain	39	1.7849	0.000679	ENSBTAG00000020837, ENSBTAG00000008232, ENSBTAG00000007384, ENSBTAG00000040507, ENSBTAG00000045832, ENSBTAG00000022777, ENSBTAG00000003185, ENSBTAG00000004511, ENSBTAG00000047975, ENSBTAG00000001400, ENSBTAG00000002539, ENSBTAG00000017366, ENSBTAG00000017584, ENSBTAG00000019146, ENSBTAG00000015860, ENSBTAG00000031575, ENSBTAG00000017636, ENSBTAG00000009691, ENSBTAG00000021857, ENSBTAG00000004641,…	1826	266	22027	1.76863	0.784544	0.127873	0.127137
UP_SEQ_FEATURE	DOMAIN:PH	37	1.69336	0.00134646	ENSBTAG00000020837, ENSBTAG00000008232, ENSBTAG00000007384, ENSBTAG00000040507, ENSBTAG00000045832, ENSBTAG00000022777, ENSBTAG00000003185, ENSBTAG00000004511, ENSBTAG00000001400, ENSBTAG00000002539, ENSBTAG00000017366, ENSBTAG00000017584, ENSBTAG00000019146, ENSBTAG00000015860, ENSBTAG00000031575, ENSBTAG00000017636, ENSBTAG00000009691, ENSBTAG00000021857, ENSBTAG00000004641, ENSBTAG00000007830,…	1869	253	22162	1.73413	0.910707	0.219474	0.219229
SMART	SM00233:PH	37	1.69336	0.0268756	ENSBTAG00000020837, ENSBTAG00000008232, ENSBTAG00000007384, ENSBTAG00000040507, ENSBTAG00000022777, ENSBTAG00000003185, ENSBTAG00000004511, ENSBTAG00000047975, ENSBTAG00000001400, ENSBTAG00000002539, ENSBTAG00000017366, ENSBTAG00000017584, ENSBTAG00000019146, ENSBTAG00000015860, ENSBTAG00000031575, ENSBTAG00000017636, ENSBTAG00000009691, ENSBTAG00000021857, ENSBTAG00000004641, ENSBTAG00000007830,…	1048	255	10276	1.42274	0.999996	1	1
Annotation Cluster 7	Enrichment Score: 2.291009019581452
Category	Term	Count	%	PValue	Genes	List Total	Pop Hits	Pop Total	Fold Enrichment	Bonferroni	Benjamini	FDR
KEGG_PATHWAY	bta04933:AGE-RAGE signaling pathway in diabetic complications	22	1.00686	0.000314	ENSBTAG00000014921, ENSBTAG00000017636, ENSBTAG00000013116, ENSBTAG00000017514, ENSBTAG00000039916, ENSBTAG00000008096, ENSBTAG00000014119, ENSBTAG00000010989, ENSBTAG00000001061, ENSBTAG00000020783, ENSBTAG00000001400, ENSBTAG00000002103, ENSBTAG00000001700, ENSBTAG00000005339, ENSBTAG00000000656, ENSBTAG00000018984, ENSBTAG00000030499, ENSBTAG00000019832, ENSBTAG00000037726, ENSBTAG00000017584,…	853	102	9288	2.34853	0.100428	0.0168941	0.0147886
KEGG_PATHWAY	bta04066:HIF-1 signaling pathway	23	1.05263	0.000351	ENSBTAG00000014921, ENSBTAG00000006240, ENSBTAG00000015325, ENSBTAG00000017636, ENSBTAG00000008683, ENSBTAG00000012687, ENSBTAG00000010598, ENSBTAG00000020935, ENSBTAG00000008096, ENSBTAG00000008172, ENSBTAG00000010989, ENSBTAG00000001061, ENSBTAG00000012927, ENSBTAG00000023411, ENSBTAG00000001400, ENSBTAG00000002103, ENSBTAG00000005339, ENSBTAG00000018984, ENSBTAG00000017584, ENSBTAG00000016198,…	853	110	9288	2.27671	0.111552	0.0168941	0.0147886
KEGG_PATHWAY	bta01521:EGFR tyrosine kinase inhibitor resistance	16	0.732265	0.00555334	ENSBTAG00000014921, ENSBTAG00000015325, ENSBTAG00000017636, ENSBTAG00000010598, ENSBTAG00000010989, ENSBTAG00000001061, ENSBTAG00000024105, ENSBTAG00000001400, ENSBTAG00000002103, ENSBTAG00000006526, ENSBTAG00000005339, ENSBTAG00000018984, ENSBTAG00000017584, ENSBTAG00000014064, ENSBTAG00000054057, ENSBTAG00000019302	853	80	9288	2.17773	0.846904	0.0623825	0.0546078
KEGG_PATHWAY	bta04370:VEGF signaling pathway	12	0.549199	0.0150372	ENSBTAG00000018270, ENSBTAG00000017636, ENSBTAG00000001400, ENSBTAG00000002103, ENSBTAG00000001700, ENSBTAG00000005339, ENSBTAG00000018984, ENSBTAG00000010989, ENSBTAG00000001061, ENSBTAG00000017584, ENSBTAG00000020783, ENSBTAG00000009578	853	58	9288	2.25282	0.99394	0.105574	0.0924163
KEGG_PATHWAY	bta04012:ErbB signaling pathway	14	0.640732	0.0416184	ENSBTAG00000015325, ENSBTAG00000017636, ENSBTAG00000017976, ENSBTAG00000010989, ENSBTAG00000001061, ENSBTAG00000009578, ENSBTAG00000019076, ENSBTAG00000001400, ENSBTAG00000002103, ENSBTAG00000018984, ENSBTAG00000017584, ENSBTAG00000018254, ENSBTAG00000054057, ENSBTAG00000015026	853	84	9288	1.81477	0.999999	0.194797	0.17052
KEGG_PATHWAY	bta05214:Glioma	13	0.594966	0.0468595	ENSBTAG00000015325, ENSBTAG00000008650, ENSBTAG00000017636, ENSBTAG00000017514, ENSBTAG00000003033, ENSBTAG00000010989, ENSBTAG00000001061, ENSBTAG00000001400, ENSBTAG00000044023, ENSBTAG00000002103, ENSBTAG00000018984, ENSBTAG00000017584, ENSBTAG00000000428	853	77	9288	1.83834	1	0.207861	0.181955
Annotation Cluster 8	Enrichment Score: 2.14971606026948
Category	Term	Count	%	PValue	Genes	List Total	Pop Hits	Pop Total	Fold Enrichment	Bonferroni	Benjamini	FDR
KEGG_PATHWAY	bta04664:Fc epsilon RI signaling pathway	19	0.869565	4.15e-05	ENSBTAG00000017636, ENSBTAG00000015953, ENSBTAG00000015957, ENSBTAG00000010989, ENSBTAG00000002140, ENSBTAG00000001061, ENSBTAG00000004511, ENSBTAG00000020783, ENSBTAG00000053635, ENSBTAG00000001400, ENSBTAG00000020173, ENSBTAG00000002103, ENSBTAG00000004767, ENSBTAG00000018984, ENSBTAG00000034436, ENSBTAG00000017584, ENSBTAG00000013201, ENSBTAG00000001609, ENSBTAG00000031575	853	70	9288	2.95548	0.0138969	0.00349851	0.0030625
KEGG_PATHWAY	bta04660:T cell receptor signaling pathway	24	1.0984	0.000797	ENSBTAG00000014698, ENSBTAG00000017636, ENSBTAG00000011600, ENSBTAG00000012700, ENSBTAG00000015957, ENSBTAG00000010989, ENSBTAG00000023416, ENSBTAG00000020378, ENSBTAG00000004511, ENSBTAG00000004368, ENSBTAG00000020783, ENSBTAG00000018270, ENSBTAG00000019076, ENSBTAG00000001400, ENSBTAG00000020192, ENSBTAG00000001700, ENSBTAG00000000754, ENSBTAG00000000656, ENSBTAG00000018984, ENSBTAG00000034436,…	853	124	9288	2.10748	0.235569	0.0195109	0.0170793
KEGG_PATHWAY	bta04666:Fc gamma R-mediated phagocytosis	18	0.823799	0.00665469	ENSBTAG00000008032, ENSBTAG00000017636, ENSBTAG00000010989, ENSBTAG00000001061, ENSBTAG00000003185, ENSBTAG00000004511, ENSBTAG00000053635, ENSBTAG00000001400, ENSBTAG00000020173, ENSBTAG00000002103, ENSBTAG00000003401, ENSBTAG00000018374, ENSBTAG00000001700, ENSBTAG00000004767, ENSBTAG00000018984, ENSBTAG00000017584, ENSBTAG00000031575, ENSBTAG00000015278	853	97	9288	2.02057	0.894614	0.0679585	0.0594889
KEGG_PATHWAY	bta04370:VEGF signaling pathway	12	0.549199	0.0150372	ENSBTAG00000018270, ENSBTAG00000017636, ENSBTAG00000001400, ENSBTAG00000002103, ENSBTAG00000001700, ENSBTAG00000005339, ENSBTAG00000018984, ENSBTAG00000010989, ENSBTAG00000001061, ENSBTAG00000017584, ENSBTAG00000020783, ENSBTAG00000009578	853	58	9288	2.25282	0.99394	0.105574	0.0924163
KEGG_PATHWAY	bta05135:Yersinia infection	23	1.05263	0.0239577	ENSBTAG00000008032, ENSBTAG00000010497, ENSBTAG00000014921, ENSBTAG00000006240, ENSBTAG00000017636, ENSBTAG00000010989, ENSBTAG00000004511, ENSBTAG00000004368, ENSBTAG00000020783, ENSBTAG00000009578, ENSBTAG00000018270, ENSBTAG00000053635, ENSBTAG00000001400, ENSBTAG00000003401, ENSBTAG00000018374, ENSBTAG00000001700, ENSBTAG00000000656, ENSBTAG00000018984, ENSBTAG00000017584, ENSBTAG00000001609,…	853	154	9288	1.62622	0.999718	0.149514	0.13088
KEGG_PATHWAY	bta04662:B cell receptor signaling pathway	14	0.640732	0.0416184	ENSBTAG00000014698, ENSBTAG00000017636, ENSBTAG00000010989, ENSBTAG00000004511, ENSBTAG00000004368, ENSBTAG00000018270, ENSBTAG00000053635, ENSBTAG00000001400, ENSBTAG00000020173, ENSBTAG00000002103, ENSBTAG00000004767, ENSBTAG00000000656, ENSBTAG00000018984, ENSBTAG00000031575	853	84	9288	1.81477	0.999999	0.194797	0.17052
KEGG_PATHWAY	bta04650:Natural killer cell mediated cytotoxicity	18	0.823799	0.271211	ENSBTAG00000010057, ENSBTAG00000022807, ENSBTAG00000012700, ENSBTAG00000045529, ENSBTAG00000010989, ENSBTAG00000001061, ENSBTAG00000004511, ENSBTAG00000045795, ENSBTAG00000018270, ENSBTAG00000053635, ENSBTAG00000002103, ENSBTAG00000004767, ENSBTAG00000000656, ENSBTAG00000018984, ENSBTAG00000017584, ENSBTAG00000047270, ENSBTAG00000013055, ENSBTAG00000031575	853	157	9288	1.24838	1	0.630332	0.551774
Annotation Cluster 9	Enrichment Score: 2.065979304763139
Category	Term	Count	%	PValue	Genes	List Total	Pop Hits	Pop Total	Fold Enrichment	Bonferroni	Benjamini	FDR
KEGG_PATHWAY	bta04152:AMPK signaling pathway	24	1.0984	0.000709	ENSBTAG00000015325, ENSBTAG00000017636, ENSBTAG00000012687, ENSBTAG00000017514, ENSBTAG00000005190, ENSBTAG00000021999, ENSBTAG00000000172, ENSBTAG00000010989, ENSBTAG00000005763, ENSBTAG00000023416, ENSBTAG00000005940, ENSBTAG00000006589, ENSBTAG00000006143, ENSBTAG00000002883, ENSBTAG00000001333, ENSBTAG00000001400, ENSBTAG00000020192, ENSBTAG00000005910, ENSBTAG00000000985, ENSBTAG00000000754,…	853	123	9288	2.12461	0.212571	0.0195109	0.0170793
KEGG_PATHWAY	bta04211:Longevity regulating pathway	18	0.823799	0.0030174	ENSBTAG00000015325, ENSBTAG00000017636, ENSBTAG00000014600, ENSBTAG00000012148, ENSBTAG00000012687, ENSBTAG00000010598, ENSBTAG00000005190, ENSBTAG00000005400, ENSBTAG00000010989, ENSBTAG00000005763, ENSBTAG00000005940, ENSBTAG00000006143, ENSBTAG00000002883, ENSBTAG00000008794, ENSBTAG00000001333, ENSBTAG00000001400, ENSBTAG00000018984, ENSBTAG00000002917	853	90	9288	2.17773	0.638828	0.0504467	0.0441595
KEGG_PATHWAY	bta04910:Insulin signaling pathway	22	1.00686	0.014081	ENSBTAG00000015325, ENSBTAG00000017636, ENSBTAG00000014831, ENSBTAG00000012687, ENSBTAG00000010598, ENSBTAG00000005190, ENSBTAG00000009691, ENSBTAG00000014958, ENSBTAG00000008195, ENSBTAG00000014119, ENSBTAG00000010989, ENSBTAG00000005940, ENSBTAG00000002883, ENSBTAG00000008621, ENSBTAG00000004386, ENSBTAG00000020791, ENSBTAG00000001400, ENSBTAG00000046142, ENSBTAG00000018984, ENSBTAG00000002917,…	853	138	9288	1.73587	0.991596	0.103159	0.090302
KEGG_PATHWAY	bta04213:Longevity regulating pathway - multiple species	12	0.549199	0.0214974	ENSBTAG00000015325, ENSBTAG00000017636, ENSBTAG00000014600, ENSBTAG00000001400, ENSBTAG00000012687, ENSBTAG00000018984, ENSBTAG00000002917, ENSBTAG00000005400, ENSBTAG00000010989, ENSBTAG00000005763, ENSBTAG00000005940, ENSBTAG00000002883	853	61	9288	2.14203	0.99934	0.139319	0.121956
KEGG_PATHWAY	bta04931:Insulin resistance	16	0.732265	0.0722556	ENSBTAG00000017626, ENSBTAG00000014921, ENSBTAG00000015325, ENSBTAG00000017636, ENSBTAG00000014831, ENSBTAG00000012687, ENSBTAG00000014119, ENSBTAG00000021999, ENSBTAG00000004211, ENSBTAG00000010989, ENSBTAG00000005940, ENSBTAG00000006143, ENSBTAG00000001400, ENSBTAG00000018984, ENSBTAG00000002917, ENSBTAG00000034436	853	109	9288	1.59833	1	0.273597	0.239499
Annotation Cluster 10	Enrichment Score: 2.041116094738318
Category	Term	Count	%	PValue	Genes	List Total	Pop Hits	Pop Total	Fold Enrichment	Bonferroni	Benjamini	FDR
INTERPRO	IPR000961:AGC-kinase, C-terminal	13	0.594966	0.00130172	ENSBTAG00000017636, ENSBTAG00000014119, ENSBTAG00000014406, ENSBTAG00000009736, ENSBTAG00000022777, ENSBTAG00000020444, ENSBTAG00000001061, ENSBTAG00000010906, ENSBTAG00000002347, ENSBTAG00000025964, ENSBTAG00000001400, ENSBTAG00000005832, ENSBTAG00000018404	1826	54	22027	2.90405	0.947266	0.144141	0.143312
UP_SEQ_FEATURE	DOMAIN:AGC-kinase C-terminal	13	0.594966	0.00150955	ENSBTAG00000017636, ENSBTAG00000014119, ENSBTAG00000014406, ENSBTAG00000009736, ENSBTAG00000022777, ENSBTAG00000020444, ENSBTAG00000001061, ENSBTAG00000010906, ENSBTAG00000002347, ENSBTAG00000025964, ENSBTAG00000001400, ENSBTAG00000005832, ENSBTAG00000018404	1869	54	22162	2.85463	0.933374	0.225551	0.2253
SMART	SM00133:S_TK_X	10	0.457666	0.0399415	ENSBTAG00000017636, ENSBTAG00000001400, ENSBTAG00000005832, ENSBTAG00000014119, ENSBTAG00000014406, ENSBTAG00000009736, ENSBTAG00000022777, ENSBTAG00000001061, ENSBTAG00000018404, ENSBTAG00000010906	1048	46	10276	2.1316	1	1	1
INTERPRO	IPR017892:Protein kinase, C-terminal	6	0.2746	0.0872467	ENSBTAG00000017636, ENSBTAG00000001400, ENSBTAG00000014119, ENSBTAG00000022777, ENSBTAG00000001061, ENSBTAG00000010906	1826	29	22027	2.49579	1	1	0.994686
Annotation Cluster 11	Enrichment Score: 1.915633024252175
Category	Term	Count	%	PValue	Genes	List Total	Pop Hits	Pop Total	Fold Enrichment	Bonferroni	Benjamini	FDR
GOTERM_MF_DIRECT	GO:0005524~ATP binding	161	7.36842	8.62e-05	ENSBTAG00000004092, ENSBTAG00000006270, ENSBTAG00000000172, ENSBTAG00000012715, ENSBTAG00000047930, ENSBTAG00000005221, ENSBTAG00000002595, ENSBTAG00000052734, ENSBTAG00000000698, ENSBTAG00000044023, ENSBTAG00000032603, ENSBTAG00000050439, ENSBTAG00000016470, ENSBTAG00000001305, ENSBTAG00000002917, ENSBTAG00000018657, ENSBTAG00000014053, ENSBTAG00000015026, ENSBTAG00000014059, ENSBTAG00000017567,…	1562	1419	18413	1.33748	0.104423	0.0367609	0.0364448
UP_KW_LIGAND	KW-0067~ATP-binding	110	5.03432	0.0796105	ENSBTAG00000006270, ENSBTAG00000000172, ENSBTAG00000047930, ENSBTAG00000005221, ENSBTAG00000002595, ENSBTAG00000052734, ENSBTAG00000032603, ENSBTAG00000016470, ENSBTAG00000001305, ENSBTAG00000018657, ENSBTAG00000014059, ENSBTAG00000017567, ENSBTAG00000018138, ENSBTAG00000016598, ENSBTAG00000015833, ENSBTAG00000027081, ENSBTAG00000020747, ENSBTAG00000014628, ENSBTAG00000005631, ENSBTAG00000001398,…	525	962	5224	1.13779	0.969323	0.83591	0.83591
UP_KW_LIGAND	KW-0547~Nucleotide-binding	121	5.53776	0.260912	ENSBTAG00000016998, ENSBTAG00000006270, ENSBTAG00000000172, ENSBTAG00000047930, ENSBTAG00000005221, ENSBTAG00000002595, ENSBTAG00000052734, ENSBTAG00000032603, ENSBTAG00000016470, ENSBTAG00000001700, ENSBTAG00000018657, ENSBTAG00000014059, ENSBTAG00000017567, ENSBTAG00000018138, ENSBTAG00000016598, ENSBTAG00000034069, ENSBTAG00000015833, ENSBTAG00000013776, ENSBTAG00000020747, ENSBTAG00000014628,…	525	1132	5224	1.06361	0.999997	0.996208	0.996208
Annotation Cluster 12	Enrichment Score: 1.8826451159697415
Category	Term	Count	%	PValue	Genes	List Total	Pop Hits	Pop Total	Fold Enrichment	Bonferroni	Benjamini	FDR
UP_KW_MOLECULAR_FUNCTION	KW-0407~Ion channel	39	1.7849	0.000336	ENSBTAG00000039935, ENSBTAG00000003380, ENSBTAG00000011007, ENSBTAG00000011227, ENSBTAG00000045799, ENSBTAG00000008710, ENSBTAG00000020214, ENSBTAG00000023369, ENSBTAG00000046447, ENSBTAG00000021283, ENSBTAG00000005800, ENSBTAG00000001404, ENSBTAG00000004515, ENSBTAG00000017146, ENSBTAG00000014395, ENSBTAG00000000219, ENSBTAG00000037616, ENSBTAG00000010251, ENSBTAG00000011186, ENSBTAG00000013300,…	793	279	10361	1.82637	0.0320629	0.00465467	0.00412682
UP_KW_MOLECULAR_FUNCTION	KW-0631~Potassium channel	12	0.549199	0.00160965	ENSBTAG00000021283, ENSBTAG00000017955, ENSBTAG00000047488, ENSBTAG00000039935, ENSBTAG00000007791, ENSBTAG00000011379, ENSBTAG00000003380, ENSBTAG00000004515, ENSBTAG00000020667, ENSBTAG00000008710, ENSBTAG00000013300, ENSBTAG00000003398	793	52	10361	3.01513	0.144665	0.0156136	0.013843
UP_KW_BIOLOGICAL_PROCESS	KW-0633~Potassium transport	16	0.732265	0.00193427	ENSBTAG00000017955, ENSBTAG00000007791, ENSBTAG00000039935, ENSBTAG00000011379, ENSBTAG00000003380, ENSBTAG00000020667, ENSBTAG00000008710, ENSBTAG00000003398, ENSBTAG00000047488, ENSBTAG00000021283, ENSBTAG00000020061, ENSBTAG00000004515, ENSBTAG00000014179, ENSBTAG00000013300, ENSBTAG00000018465, ENSBTAG00000014486	581	74	6493	2.41634	0.225526	0.0760246	0.0748727
UP_KW_MOLECULAR_FUNCTION	KW-0851~Voltage-gated channel	15	0.686499	0.00213299	ENSBTAG00000017955, ENSBTAG00000039935, ENSBTAG00000011379, ENSBTAG00000020667, ENSBTAG00000020887, ENSBTAG00000008710, ENSBTAG00000046447, ENSBTAG00000003398, ENSBTAG00000001753, ENSBTAG00000021283, ENSBTAG00000020061, ENSBTAG00000001404, ENSBTAG00000013300, ENSBTAG00000018465, ENSBTAG00000010660	793	78	10361	2.51261	0.187079	0.0188091	0.0166761
GOTERM_CC_DIRECT	GO:0008076~voltage-gated potassium channel complex	12	0.549199	0.0158523	ENSBTAG00000002865, ENSBTAG00000021283, ENSBTAG00000017955, ENSBTAG00000039935, ENSBTAG00000007791, ENSBTAG00000006071, ENSBTAG00000020667, ENSBTAG00000008710, ENSBTAG00000021941, ENSBTAG00000013300, ENSBTAG00000018465, ENSBTAG00000003398	1762	63	20801	2.24864	0.999992	0.471488	0.46573
UP_KW_LIGAND	KW-0630~Potassium	18	0.823799	0.0285458	ENSBTAG00000017955, ENSBTAG00000014159, ENSBTAG00000007791, ENSBTAG00000039935, ENSBTAG00000011379, ENSBTAG00000003380, ENSBTAG00000020667, ENSBTAG00000008710, ENSBTAG00000003398, ENSBTAG00000047488, ENSBTAG00000021283, ENSBTAG00000020061, ENSBTAG00000004515, ENSBTAG00000037616, ENSBTAG00000014179, ENSBTAG00000013300, ENSBTAG00000018465, ENSBTAG00000014486	525	104	5224	1.7222	0.703695	0.83591	0.83591
GOTERM_MF_DIRECT	GO:0005249~voltage-gated potassium channel activity	10	0.457666	0.0492862	ENSBTAG00000021283, ENSBTAG00000047488, ENSBTAG00000039935, ENSBTAG00000007791, ENSBTAG00000011379, ENSBTAG00000020667, ENSBTAG00000008710, ENSBTAG00000013300, ENSBTAG00000018465, ENSBTAG00000003398	1562	57	18413	2.06809	1	1	0.992175
GOTERM_BP_DIRECT	GO:0071805~potassium ion transmembrane transport	15	0.686499	0.0538998	ENSBTAG00000017955, ENSBTAG00000007791, ENSBTAG00000039935, ENSBTAG00000011379, ENSBTAG00000003380, ENSBTAG00000045799, ENSBTAG00000020667, ENSBTAG00000008710, ENSBTAG00000003398, ENSBTAG00000047488, ENSBTAG00000021283, ENSBTAG00000004515, ENSBTAG00000018249, ENSBTAG00000013300, ENSBTAG00000018465	1619	92	16929	1.70486	1	1	1
INTERPRO	IPR005821:Ion transport domain	15	0.686499	0.0622687	ENSBTAG00000007791, ENSBTAG00000039935, ENSBTAG00000011379, ENSBTAG00000011227, ENSBTAG00000020667, ENSBTAG00000020887, ENSBTAG00000008710, ENSBTAG00000003398, ENSBTAG00000021283, ENSBTAG00000018880, ENSBTAG00000015183, ENSBTAG00000001639, ENSBTAG00000013300, ENSBTAG00000013245, ENSBTAG00000010660	1826	108	22027	1.67541	1	1	0.994686
GOTERM_BP_DIRECT	GO:0034765~regulation of ion transmembrane transport	15	0.686499	0.0672094	ENSBTAG00000007791, ENSBTAG00000039935, ENSBTAG00000011379, ENSBTAG00000020667, ENSBTAG00000020887, ENSBTAG00000008710, ENSBTAG00000025200, ENSBTAG00000046447, ENSBTAG00000001753, ENSBTAG00000021283, ENSBTAG00000020061, ENSBTAG00000001404, ENSBTAG00000037616, ENSBTAG00000013300, ENSBTAG00000010660	1619	95	16929	1.65102	1	1	1
GOTERM_MF_DIRECT	GO:0005251~delayed rectifier potassium channel activity	5	0.228833	0.174103	ENSBTAG00000039935, ENSBTAG00000007791, ENSBTAG00000020667, ENSBTAG00000008710, ENSBTAG00000003398	1562	26	18413	2.26694	1	1	0.992175
Annotation Cluster 13	Enrichment Score: 1.8710719203179145
Category	Term	Count	%	PValue	Genes	List Total	Pop Hits	Pop Total	Fold Enrichment	Bonferroni	Benjamini	FDR
INTERPRO	IPR013088:Zinc finger, NHR/GATA-type	13	0.594966	0.00154145	ENSBTAG00000017802, ENSBTAG00000016801, ENSBTAG00000008280, ENSBTAG00000007159, ENSBTAG00000047944, ENSBTAG00000013716, ENSBTAG00000022255, ENSBTAG00000003650, ENSBTAG00000019472, ENSBTAG00000001333, ENSBTAG00000017542, ENSBTAG00000017243, ENSBTAG00000017851	1826	55	22027	2.85125	0.96934	0.158278	0.157368
GOTERM_MF_DIRECT	GO:0004879~RNA polymerase II transcription factor activity, ligand-activated sequence-specific DNA binding	13	0.594966	0.00158146	ENSBTAG00000017802, ENSBTAG00000016801, ENSBTAG00000008280, ENSBTAG00000007159, ENSBTAG00000013716, ENSBTAG00000022255, ENSBTAG00000003650, ENSBTAG00000052513, ENSBTAG00000019472, ENSBTAG00000001333, ENSBTAG00000026527, ENSBTAG00000017542, ENSBTAG00000017851	1562	54	18413	2.83787	0.867912	0.181679	0.180116
INTERPRO	IPR001628:Zinc finger, nuclear hormone receptor-type	11	0.503432	0.00381748	ENSBTAG00000017802, ENSBTAG00000016801, ENSBTAG00000019472, ENSBTAG00000001333, ENSBTAG00000008280, ENSBTAG00000017542, ENSBTAG00000007159, ENSBTAG00000013716, ENSBTAG00000017851, ENSBTAG00000022255, ENSBTAG00000003650	1826	46	22027	2.88463	0.999823	0.374943	0.372786
INTERPRO	IPR000536:Nuclear hormone receptor, ligand-binding, core	11	0.503432	0.00526627	ENSBTAG00000017802, ENSBTAG00000016801, ENSBTAG00000019472, ENSBTAG00000001333, ENSBTAG00000008280, ENSBTAG00000017542, ENSBTAG00000007159, ENSBTAG00000013716, ENSBTAG00000017851, ENSBTAG00000022255, ENSBTAG00000003650	1826	48	22027	2.76443	0.999993	0.44977	0.447181
UP_SEQ_FEATURE	DOMAIN:NR LBD	11	0.503432	0.00593982	ENSBTAG00000017802, ENSBTAG00000016801, ENSBTAG00000019472, ENSBTAG00000001333, ENSBTAG00000008280, ENSBTAG00000017542, ENSBTAG00000007159, ENSBTAG00000013716, ENSBTAG00000017851, ENSBTAG00000022255, ENSBTAG00000003650	1869	48	22162	2.71738	0.999977	0.760721	0.759872
INTERPRO	IPR001723:Steroid hormone receptor	10	0.457666	0.0120323	ENSBTAG00000017802, ENSBTAG00000016801, ENSBTAG00000019472, ENSBTAG00000001333, ENSBTAG00000008280, ENSBTAG00000017542, ENSBTAG00000007159, ENSBTAG00000013716, ENSBTAG00000017851, ENSBTAG00000003650	1826	46	22027	2.62239	1	0.715286	0.71117
SMART	SM00399:ZnF_C4	11	0.503432	0.0156276	ENSBTAG00000017802, ENSBTAG00000016801, ENSBTAG00000019472, ENSBTAG00000001333, ENSBTAG00000008280, ENSBTAG00000017542, ENSBTAG00000007159, ENSBTAG00000013716, ENSBTAG00000017851, ENSBTAG00000022255, ENSBTAG00000003650	1048	46	10276	2.34476	0.999264	1	1
SMART	SM00430:HOLI	11	0.503432	0.0208366	ENSBTAG00000017802, ENSBTAG00000016801, ENSBTAG00000019472, ENSBTAG00000001333, ENSBTAG00000008280, ENSBTAG00000017542, ENSBTAG00000007159, ENSBTAG00000013716, ENSBTAG00000017851, ENSBTAG00000022255, ENSBTAG00000003650	1048	48	10276	2.24706	0.999935	1	1
UP_SEQ_FEATURE	DOMAIN:Nuclear receptor	7	0.320366	0.106232	ENSBTAG00000017802, ENSBTAG00000019472, ENSBTAG00000008280, ENSBTAG00000017542, ENSBTAG00000013716, ENSBTAG00000017851, ENSBTAG00000022255	1869	39	22162	2.1283	1	1	0.999442
UP_SEQ_FEATURE	ZN_FING:NR C4-type	4	0.183066	0.147036	ENSBTAG00000016801, ENSBTAG00000001333, ENSBTAG00000007159, ENSBTAG00000003650	1869	16	22162	2.96442	1	1	0.999442
UP_SEQ_FEATURE	DNA_BIND:Nuclear receptor	4	0.183066	0.147036	ENSBTAG00000016801, ENSBTAG00000001333, ENSBTAG00000007159, ENSBTAG00000003650	1869	16	22162	2.96442	1	1	0.999442
Annotation Cluster 14	Enrichment Score: 1.8395156499767271
Category	Term	Count	%	PValue	Genes	List Total	Pop Hits	Pop Total	Fold Enrichment	Bonferroni	Benjamini	FDR
INTERPRO	IPR005331:Sulfotransferase	7	0.320366	0.000191	ENSBTAG00000051913, ENSBTAG00000010644, ENSBTAG00000050824, ENSBTAG00000004328, ENSBTAG00000047670, ENSBTAG00000004421, ENSBTAG00000008778	1826	12	22027	7.03674	0.350884	0.0432103	0.0429616
INTERPRO	IPR018011:Carbohydrate sulfotransferase-related	5	0.228833	0.00133996	ENSBTAG00000010644, ENSBTAG00000004328, ENSBTAG00000047670, ENSBTAG00000004421, ENSBTAG00000008778	1826	7	22027	8.61641	0.951636	0.144141	0.143312
GOTERM_BP_DIRECT	GO:0016051~carbohydrate biosynthetic process	5	0.228833	0.00424533	ENSBTAG00000010644, ENSBTAG00000004328, ENSBTAG00000047670, ENSBTAG00000004421, ENSBTAG00000008778	1619	8	16929	6.53528	1	1	1
GOTERM_MF_DIRECT	GO:0001537~N-acetylgalactosamine 4-O-sulfotransferase activity	4	0.183066	0.00533636	ENSBTAG00000010644, ENSBTAG00000047670, ENSBTAG00000004421, ENSBTAG00000008778	1562	5	18413	9.43047	0.998934	0.34126	0.338325
KEGG_PATHWAY	bta00532:Glycosaminoglycan biosynthesis - chondroitin sulfate / dermatan sulfate	5	0.228833	0.120314	ENSBTAG00000051913, ENSBTAG00000010644, ENSBTAG00000004421, ENSBTAG00000008778, ENSBTAG00000005165	853	21	9288	2.59253	1	0.382508	0.334836
UP_KW_BIOLOGICAL_PROCESS	KW-0119~Carbohydrate metabolism	10	0.457666	0.122271	ENSBTAG00000017636, ENSBTAG00000014831, ENSBTAG00000006724, ENSBTAG00000010644, ENSBTAG00000008195, ENSBTAG00000004328, ENSBTAG00000047670, ENSBTAG00000004421, ENSBTAG00000008778, ENSBTAG00000013066	581	65	6493	1.71932	1	1	0.992366
GOTERM_BP_DIRECT	GO:0030166~proteoglycan biosynthetic process	4	0.183066	0.143393	ENSBTAG00000010644, ENSBTAG00000004328, ENSBTAG00000047670, ENSBTAG00000008778	1619	14	16929	2.98756	1	1	1
GOTERM_MF_DIRECT	GO:0008146~sulfotransferase activity	6	0.2746	0.15696	ENSBTAG00000051913, ENSBTAG00000010644, ENSBTAG00000004328, ENSBTAG00000047670, ENSBTAG00000004421, ENSBTAG00000008778	1562	34	18413	2.08025	1	1	0.992175
Annotation Cluster 15	Enrichment Score: 1.8325424092738234
Category	Term	Count	%	PValue	Genes	List Total	Pop Hits	Pop Total	Fold Enrichment	Bonferroni	Benjamini	FDR
INTERPRO	IPR003894:TAFH/NHR1	4	0.183066	0.00499754	ENSBTAG00000047991, ENSBTAG00000017339, ENSBTAG00000010927, ENSBTAG00000010131	1826	5	22027	9.65038	0.999988	0.44977	0.447181
UP_SEQ_FEATURE	DOMAIN:TAFH	4	0.183066	0.00525001	ENSBTAG00000047991, ENSBTAG00000017339, ENSBTAG00000010927, ENSBTAG00000010131	1869	5	22162	9.48614	0.99992	0.724097	0.72329
SMART	SM00549:TAFH	4	0.183066	0.00900703	ENSBTAG00000047991, ENSBTAG00000017339, ENSBTAG00000010927, ENSBTAG00000010131	1048	5	10276	7.84427	0.984139	0.825043	0.825043
UP_SEQ_FEATURE	DOMAIN:MYND-type	6	0.2746	0.0180808	ENSBTAG00000002578, ENSBTAG00000017339, ENSBTAG00000039708, ENSBTAG00000018316, ENSBTAG00000010927, ENSBTAG00000010131	1869	19	22162	3.74453	1	1	0.999442
INTERPRO	IPR002893:Zinc finger, MYND-type	6	0.2746	0.0257411	ENSBTAG00000002578, ENSBTAG00000017339, ENSBTAG00000039708, ENSBTAG00000018316, ENSBTAG00000010927, ENSBTAG00000010131	1826	21	22027	3.44657	1	1	0.994686
INTERPRO	IPR013289:Eight-Twenty-One	3	0.1373	0.0367647	ENSBTAG00000017339, ENSBTAG00000010927, ENSBTAG00000010131	1826	4	22027	9.04723	1	1	0.994686
INTERPRO	IPR014896:NHR2-like	3	0.1373	0.0367647	ENSBTAG00000017339, ENSBTAG00000010927, ENSBTAG00000010131	1826	4	22027	9.04723	1	1	0.994686
Annotation Cluster 16	Enrichment Score: 1.780121309508645
Category	Term	Count	%	PValue	Genes	List Total	Pop Hits	Pop Total	Fold Enrichment	Bonferroni	Benjamini	FDR
UP_KW_MOLECULAR_FUNCTION	KW-0829~Tyrosine-protein kinase	12	0.549199	0.00114515	ENSBTAG00000003777, ENSBTAG00000047543, ENSBTAG00000044111, ENSBTAG00000012687, ENSBTAG00000045902, ENSBTAG00000010647, ENSBTAG00000000815, ENSBTAG00000014064, ENSBTAG00000007304, ENSBTAG00000009578, ENSBTAG00000001609, ENSBTAG00000010682	793	50	10361	3.13574	0.10519	0.0123422	0.0109426
INTERPRO	IPR020635:Tyrosine-protein kinase, catalytic domain	15	0.686499	0.00453055	ENSBTAG00000015457, ENSBTAG00000017976, ENSBTAG00000012687, ENSBTAG00000045902, ENSBTAG00000010647, ENSBTAG00000009578, ENSBTAG00000003777, ENSBTAG00000047543, ENSBTAG00000044111, ENSBTAG00000006619, ENSBTAG00000004767, ENSBTAG00000000815, ENSBTAG00000014064, ENSBTAG00000015026, ENSBTAG00000010682	1826	78	22027	2.3198	0.999965	0.426438	0.423984
GOTERM_MF_DIRECT	GO:0004714~transmembrane receptor protein tyrosine kinase activity	11	0.503432	0.00617217	ENSBTAG00000003777, ENSBTAG00000015457, ENSBTAG00000047543, ENSBTAG00000044111, ENSBTAG00000012687, ENSBTAG00000045902, ENSBTAG00000005092, ENSBTAG00000010647, ENSBTAG00000000815, ENSBTAG00000014064, ENSBTAG00000010682	1562	48	18413	2.70144	0.999636	0.352843	0.349808
INTERPRO	IPR008266:Tyrosine-protein kinase, active site	16	0.732265	0.00841696	ENSBTAG00000015457, ENSBTAG00000017976, ENSBTAG00000012687, ENSBTAG00000045902, ENSBTAG00000005092, ENSBTAG00000010647, ENSBTAG00000009578, ENSBTAG00000003777, ENSBTAG00000047543, ENSBTAG00000044111, ENSBTAG00000006619, ENSBTAG00000004767, ENSBTAG00000000815, ENSBTAG00000014064, ENSBTAG00000015026, ENSBTAG00000010682	1826	92	22027	2.09791	1	0.594185	0.590766
INTERPRO	IPR001245:Serine-threonine/tyrosine-protein kinase catalytic domain	20	0.915332	0.0157436	ENSBTAG00000016943, ENSBTAG00000015457, ENSBTAG00000017976, ENSBTAG00000012687, ENSBTAG00000045902, ENSBTAG00000005092, ENSBTAG00000010647, ENSBTAG00000009578, ENSBTAG00000006234, ENSBTAG00000003777, ENSBTAG00000047543, ENSBTAG00000044111, ENSBTAG00000006619, ENSBTAG00000004767, ENSBTAG00000000815, ENSBTAG00000019832, ENSBTAG00000014064, ENSBTAG00000015026, ENSBTAG00000013784, ENSBTAG00000010682	1826	135	22027	1.78711	1	0.827086	0.822326
SMART	SM00219:TyrKc	15	0.686499	0.0247879	ENSBTAG00000015457, ENSBTAG00000017976, ENSBTAG00000012687, ENSBTAG00000045902, ENSBTAG00000010647, ENSBTAG00000009578, ENSBTAG00000003777, ENSBTAG00000047543, ENSBTAG00000044111, ENSBTAG00000006619, ENSBTAG00000004767, ENSBTAG00000000815, ENSBTAG00000014064, ENSBTAG00000015026, ENSBTAG00000010682	1048	78	10276	1.88564	0.99999	1	1
GOTERM_BP_DIRECT	GO:0033674~positive regulation of kinase activity	12	0.549199	0.0316108	ENSBTAG00000003777, ENSBTAG00000015457, ENSBTAG00000047543, ENSBTAG00000044111, ENSBTAG00000012687, ENSBTAG00000045902, ENSBTAG00000005092, ENSBTAG00000010647, ENSBTAG00000000815, ENSBTAG00000014064, ENSBTAG00000010682, ENSBTAG00000023795	1619	62	16929	2.02383	1	1	1
INTERPRO	IPR002011:Tyrosine-protein kinase, receptor class II, conserved site	4	0.183066	0.0437946	ENSBTAG00000047543, ENSBTAG00000012687, ENSBTAG00000010647, ENSBTAG00000010682	1826	10	22027	4.82519	1	1	0.994686
GOTERM_MF_DIRECT	GO:0004713~protein tyrosine kinase activity	9	0.411899	0.0909098	ENSBTAG00000044111, ENSBTAG00000017976, ENSBTAG00000006619, ENSBTAG00000004767, ENSBTAG00000012509, ENSBTAG00000007304, ENSBTAG00000015026, ENSBTAG00000009578, ENSBTAG00000001609	1562	55	18413	1.92896	1	1	0.992175
GOTERM_BP_DIRECT	GO:0007169~transmembrane receptor protein tyrosine kinase signaling pathway	15	0.686499	0.119391	ENSBTAG00000015457, ENSBTAG00000012687, ENSBTAG00000045902, ENSBTAG00000005092, ENSBTAG00000010647, ENSBTAG00000009578, ENSBTAG00000047975, ENSBTAG00000003777, ENSBTAG00000047543, ENSBTAG00000044111, ENSBTAG00000004767, ENSBTAG00000000815, ENSBTAG00000014064, ENSBTAG00000012002, ENSBTAG00000010682	1619	104	16929	1.50814	1	1	1
Annotation Cluster 17	Enrichment Score: 1.7593609206351264
Category	Term	Count	%	PValue	Genes	List Total	Pop Hits	Pop Total	Fold Enrichment	Bonferroni	Benjamini	FDR
KEGG_PATHWAY	bta04659:Th17 cell differentiation	20	0.915332	0.0074309	ENSBTAG00000016801, ENSBTAG00000014921, ENSBTAG00000015325, ENSBTAG00000047707, ENSBTAG00000012700, ENSBTAG00000020935, ENSBTAG00000039916, ENSBTAG00000006490, ENSBTAG00000006270, ENSBTAG00000015957, ENSBTAG00000004368, ENSBTAG00000004742, ENSBTAG00000020783, ENSBTAG00000018270, ENSBTAG00000000656, ENSBTAG00000019832, ENSBTAG00000017584, ENSBTAG00000017243, ENSBTAG00000011481, ENSBTAG00000017851	853	114	9288	1.91029	0.919021	0.0713702	0.0624754
KEGG_PATHWAY	bta04658:Th1 and Th2 cell differentiation	17	0.778032	0.0146815	ENSBTAG00000015953, ENSBTAG00000047707, ENSBTAG00000012700, ENSBTAG00000006490, ENSBTAG00000015957, ENSBTAG00000012817, ENSBTAG00000022799, ENSBTAG00000004368, ENSBTAG00000020783, ENSBTAG00000043971, ENSBTAG00000018270, ENSBTAG00000044192, ENSBTAG00000000656, ENSBTAG00000017584, ENSBTAG00000017243, ENSBTAG00000011481, ENSBTAG00000011373	853	97	9288	1.90832	0.993156	0.10527	0.0921499
KEGG_PATHWAY	bta05321:Inflammatory bowel disease	12	0.549199	0.0483175	ENSBTAG00000014921, ENSBTAG00000006240, ENSBTAG00000015953, ENSBTAG00000047707, ENSBTAG00000044192, ENSBTAG00000006490, ENSBTAG00000039916, ENSBTAG00000015957, ENSBTAG00000000656, ENSBTAG00000017243, ENSBTAG00000011481, ENSBTAG00000008008	853	69	9288	1.89367	1	0.208757	0.182739
Annotation Cluster 18	Enrichment Score: 1.724527202218776
Category	Term	Count	%	PValue	Genes	List Total	Pop Hits	Pop Total	Fold Enrichment	Bonferroni	Benjamini	FDR
UP_KW_MOLECULAR_FUNCTION	KW-1278~Translocase	15	0.686499	0.000825	ENSBTAG00000005161, ENSBTAG00000027081, ENSBTAG00000013204, ENSBTAG00000004871, ENSBTAG00000020810, ENSBTAG00000011936, ENSBTAG00000001398, ENSBTAG00000001224, ENSBTAG00000002703, ENSBTAG00000001305, ENSBTAG00000021090, ENSBTAG00000018657, ENSBTAG00000014059, ENSBTAG00000016841, ENSBTAG00000014486	793	71	10361	2.76033	0.076968	0.0100073	0.00887244
INTERPRO	IPR001757:Cation-transporting P-type ATPase	11	0.503432	0.00101284	ENSBTAG00000005161, ENSBTAG00000027081, ENSBTAG00000013204, ENSBTAG00000001224, ENSBTAG00000001305, ENSBTAG00000011936, ENSBTAG00000018657, ENSBTAG00000001398, ENSBTAG00000014059, ENSBTAG00000016841, ENSBTAG00000014486	1826	39	22027	3.40238	0.898649	0.140451	0.139643
INTERPRO	IPR018303:P-type ATPase, phosphorylation site	11	0.503432	0.00101284	ENSBTAG00000005161, ENSBTAG00000027081, ENSBTAG00000013204, ENSBTAG00000001224, ENSBTAG00000001305, ENSBTAG00000011936, ENSBTAG00000018657, ENSBTAG00000001398, ENSBTAG00000014059, ENSBTAG00000016841, ENSBTAG00000014486	1826	39	22027	3.40238	0.898649	0.140451	0.139643
INTERPRO	IPR008250:P-type ATPase, A domain	11	0.503432	0.00101284	ENSBTAG00000005161, ENSBTAG00000027081, ENSBTAG00000013204, ENSBTAG00000001224, ENSBTAG00000001305, ENSBTAG00000011936, ENSBTAG00000018657, ENSBTAG00000001398, ENSBTAG00000014059, ENSBTAG00000016841, ENSBTAG00000014486	1826	39	22027	3.40238	0.898649	0.140451	0.139643
INTERPRO	IPR023299:P-type ATPase, cytoplasmic domain N	11	0.503432	0.00101284	ENSBTAG00000005161, ENSBTAG00000027081, ENSBTAG00000013204, ENSBTAG00000001224, ENSBTAG00000001305, ENSBTAG00000011936, ENSBTAG00000018657, ENSBTAG00000001398, ENSBTAG00000014059, ENSBTAG00000016841, ENSBTAG00000014486	1826	39	22027	3.40238	0.898649	0.140451	0.139643
INTERPRO	IPR023298:P-type ATPase, transmembrane domain	11	0.503432	0.00125146	ENSBTAG00000005161, ENSBTAG00000027081, ENSBTAG00000013204, ENSBTAG00000001224, ENSBTAG00000001305, ENSBTAG00000011936, ENSBTAG00000018657, ENSBTAG00000001398, ENSBTAG00000014059, ENSBTAG00000016841, ENSBTAG00000014486	1826	40	22027	3.31732	0.940918	0.144141	0.143312
UP_SEQ_FEATURE	DOMAIN:Cation-transporting P-type ATPase N-terminal	6	0.2746	0.00839335	ENSBTAG00000013204, ENSBTAG00000001305, ENSBTAG00000018657, ENSBTAG00000001398, ENSBTAG00000014059, ENSBTAG00000014486	1869	16	22162	4.44663	1	0.885251	0.884264
INTERPRO	IPR004014:Cation-transporting P-type ATPase, N-terminal	6	0.2746	0.0133307	ENSBTAG00000013204, ENSBTAG00000001305, ENSBTAG00000018657, ENSBTAG00000001398, ENSBTAG00000014059, ENSBTAG00000014486	1826	18	22027	4.02099	1	0.772153	0.76771
INTERPRO	IPR023214:HAD-like domain	14	0.640732	0.0139608	ENSBTAG00000005161, ENSBTAG00000027081, ENSBTAG00000013204, ENSBTAG00000010957, ENSBTAG00000011936, ENSBTAG00000001398, ENSBTAG00000001224, ENSBTAG00000001305, ENSBTAG00000010480, ENSBTAG00000018657, ENSBTAG00000014784, ENSBTAG00000014059, ENSBTAG00000016841, ENSBTAG00000014486	1826	80	22027	2.11102	1	0.774486	0.770029
GOTERM_BP_DIRECT	GO:0015914~phospholipid transport	7	0.320366	0.0455691	ENSBTAG00000005161, ENSBTAG00000001224, ENSBTAG00000003746, ENSBTAG00000011936, ENSBTAG00000017799, ENSBTAG00000016841, ENSBTAG00000001077	1619	28	16929	2.61411	1	1	1
GOTERM_MF_DIRECT	GO:0019829~cation-transporting ATPase activity	4	0.183066	0.046423	ENSBTAG00000013204, ENSBTAG00000001305, ENSBTAG00000018657, ENSBTAG00000014059	1562	10	18413	4.71524	1	1	0.992175
INTERPRO	IPR006539:Phospholipid-transporting P-type ATPase, subfamily IV	5	0.228833	0.0467183	ENSBTAG00000005161, ENSBTAG00000027081, ENSBTAG00000001224, ENSBTAG00000011936, ENSBTAG00000016841	1826	17	22027	3.54794	1	1	0.994686
UP_SEQ_FEATURE	DOMAIN:P-type ATPase C-terminal	5	0.228833	0.0492826	ENSBTAG00000005161, ENSBTAG00000027081, ENSBTAG00000001224, ENSBTAG00000011936, ENSBTAG00000016841	1869	17	22162	3.48755	1	1	0.999442
UP_SEQ_FEATURE	DOMAIN:P-type ATPase N-terminal	5	0.228833	0.0492826	ENSBTAG00000005161, ENSBTAG00000027081, ENSBTAG00000001224, ENSBTAG00000011936, ENSBTAG00000016841	1869	17	22162	3.48755	1	1	0.999442
GOTERM_BP_DIRECT	GO:0045332~phospholipid translocation	6	0.2746	0.10942	ENSBTAG00000005161, ENSBTAG00000027081, ENSBTAG00000001224, ENSBTAG00000021090, ENSBTAG00000011936, ENSBTAG00000016841	1619	27	16929	2.32366	1	1	1
INTERPRO	IPR006068:Cation-transporting P-type ATPase, C-terminal	4	0.183066	0.122219	ENSBTAG00000001305, ENSBTAG00000001398, ENSBTAG00000014059, ENSBTAG00000014486	1826	15	22027	3.21679	1	1	0.994686
GOTERM_MF_DIRECT	GO:0005388~calcium-transporting ATPase activity	3	0.1373	0.173813	ENSBTAG00000001305, ENSBTAG00000001398, ENSBTAG00000014059	1562	9	18413	3.92936	1	1	0.992175
SMART	SM00831:SM00831	4	0.183066	0.218755	ENSBTAG00000001305, ENSBTAG00000001398, ENSBTAG00000014059, ENSBTAG00000014486	1048	16	10276	2.45134	1	1	1
GOTERM_CC_DIRECT	GO:1990531~Lem3p-Dnf1p complex	3	0.1373	0.237557	ENSBTAG00000027081, ENSBTAG00000011936, ENSBTAG00000016841	1762	11	20801	3.21964	1	1	0.98913
GOTERM_BP_DIRECT	GO:0006874~cellular calcium ion homeostasis	7	0.320366	0.656479	ENSBTAG00000013204, ENSBTAG00000008096, ENSBTAG00000001305, ENSBTAG00000018657, ENSBTAG00000001398, ENSBTAG00000014059, ENSBTAG00000043972	1619	69	16929	1.0608	1	1	1
Annotation Cluster 19	Enrichment Score: 1.709461696622956
Category	Term	Count	%	PValue	Genes	List Total	Pop Hits	Pop Total	Fold Enrichment	Bonferroni	Benjamini	FDR
KEGG_PATHWAY	bta04935:Growth hormone synthesis, secretion and action	23	1.05263	0.00107395	ENSBTAG00000015325, ENSBTAG00000017636, ENSBTAG00000014600, ENSBTAG00000013116, ENSBTAG00000010989, ENSBTAG00000001061, ENSBTAG00000008910, ENSBTAG00000020783, ENSBTAG00000006143, ENSBTAG00000008794, ENSBTAG00000009578, ENSBTAG00000004386, ENSBTAG00000001400, ENSBTAG00000002103, ENSBTAG00000012181, ENSBTAG00000018984, ENSBTAG00000017584, ENSBTAG00000016198, ENSBTAG00000001609, ENSBTAG00000039974,…	853	119	9288	2.10452	0.303798	0.024128	0.021121
KEGG_PATHWAY	bta04725:Cholinergic synapse	20	0.915332	0.0074309	ENSBTAG00000017636, ENSBTAG00000014600, ENSBTAG00000013116, ENSBTAG00000007791, ENSBTAG00000011579, ENSBTAG00000007644, ENSBTAG00000010989, ENSBTAG00000020667, ENSBTAG00000001061, ENSBTAG00000006143, ENSBTAG00000004352, ENSBTAG00000001400, ENSBTAG00000020061, ENSBTAG00000012181, ENSBTAG00000005978, ENSBTAG00000018984, ENSBTAG00000037616, ENSBTAG00000013245, ENSBTAG00000010660, ENSBTAG00000019302	853	114	9288	1.91029	0.919021	0.0713702	0.0624754
KEGG_PATHWAY	bta04929:GnRH secretion	12	0.549199	0.0297934	ENSBTAG00000005260, ENSBTAG00000017636, ENSBTAG00000001400, ENSBTAG00000013116, ENSBTAG00000012181, ENSBTAG00000018984, ENSBTAG00000010989, ENSBTAG00000037616, ENSBTAG00000001061, ENSBTAG00000018249, ENSBTAG00000013245, ENSBTAG00000010660	853	64	9288	2.04162	0.999963	0.17311	0.151535
KEGG_PATHWAY	bta04915:Estrogen signaling pathway	13	0.594966	0.610954	ENSBTAG00000017636, ENSBTAG00000014600, ENSBTAG00000013116, ENSBTAG00000006270, ENSBTAG00000007159, ENSBTAG00000010989, ENSBTAG00000006143, ENSBTAG00000008794, ENSBTAG00000001400, ENSBTAG00000018984, ENSBTAG00000037616, ENSBTAG00000013245, ENSBTAG00000019302	853	137	9288	1.03323	1	1	0.876854
Annotation Cluster 20	Enrichment Score: 1.6502981609421017
Category	Term	Count	%	PValue	Genes	List Total	Pop Hits	Pop Total	Fold Enrichment	Bonferroni	Benjamini	FDR
KEGG_PATHWAY	bta05226:Gastric cancer	27	1.2357	0.00145589	ENSBTAG00000011761, ENSBTAG00000015325, ENSBTAG00000039916, ENSBTAG00000001002, ENSBTAG00000001400, ENSBTAG00000004735, ENSBTAG00000018254, ENSBTAG00000016577, ENSBTAG00000050212, ENSBTAG00000019302, ENSBTAG00000016801, ENSBTAG00000017636, ENSBTAG00000017514, ENSBTAG00000010820, ENSBTAG00000035084, ENSBTAG00000003033, ENSBTAG00000010989, ENSBTAG00000024552, ENSBTAG00000021574, ENSBTAG00000007956,…	853	153	9288	1.92152	0.387981	0.0306646	0.0268429
KEGG_PATHWAY	bta05223:Non-small cell lung cancer	16	0.732265	0.00222411	ENSBTAG00000016801, ENSBTAG00000017636, ENSBTAG00000017514, ENSBTAG00000003033, ENSBTAG00000010427, ENSBTAG00000010989, ENSBTAG00000001061, ENSBTAG00000003257, ENSBTAG00000001400, ENSBTAG00000044023, ENSBTAG00000002103, ENSBTAG00000018984, ENSBTAG00000034436, ENSBTAG00000017584, ENSBTAG00000000428, ENSBTAG00000017851	853	73	9288	2.38655	0.527803	0.0416402	0.0364506
KEGG_PATHWAY	bta05225:Hepatocellular carcinoma	28	1.28146	0.00450927	ENSBTAG00000011761, ENSBTAG00000015325, ENSBTAG00000039916, ENSBTAG00000001061, ENSBTAG00000001024, ENSBTAG00000001002, ENSBTAG00000001400, ENSBTAG00000044023, ENSBTAG00000017584, ENSBTAG00000013066, ENSBTAG00000016577, ENSBTAG00000032642, ENSBTAG00000017636, ENSBTAG00000014786, ENSBTAG00000017514, ENSBTAG00000010820, ENSBTAG00000035084, ENSBTAG00000003033, ENSBTAG00000010989, ENSBTAG00000021574,…	853	174	9288	1.75219	0.781957	0.060785	0.0532094
KEGG_PATHWAY	bta05222:Small cell lung cancer	18	0.823799	0.00480721	ENSBTAG00000010497, ENSBTAG00000016801, ENSBTAG00000017636, ENSBTAG00000017514, ENSBTAG00000003033, ENSBTAG00000010989, ENSBTAG00000009578, ENSBTAG00000001400, ENSBTAG00000044023, ENSBTAG00000006526, ENSBTAG00000004735, ENSBTAG00000018984, ENSBTAG00000000428, ENSBTAG00000018254, ENSBTAG00000017473, ENSBTAG00000017994, ENSBTAG00000017851, ENSBTAG00000019302	853	94	9288	2.08506	0.802879	0.0612651	0.0536297
KEGG_PATHWAY	bta05210:Colorectal cancer	17	0.778032	0.00649893	ENSBTAG00000015325, ENSBTAG00000017636, ENSBTAG00000004194, ENSBTAG00000017514, ENSBTAG00000039916, ENSBTAG00000003033, ENSBTAG00000010989, ENSBTAG00000001002, ENSBTAG00000021574, ENSBTAG00000024105, ENSBTAG00000001400, ENSBTAG00000049851, ENSBTAG00000018984, ENSBTAG00000019832, ENSBTAG00000000428, ENSBTAG00000016577, ENSBTAG00000019302	853	89	9288	2.07985	0.888896	0.0679585	0.0594889
KEGG_PATHWAY	bta05221:Acute myeloid leukemia	14	0.640732	0.00804768	ENSBTAG00000015779, ENSBTAG00000021709, ENSBTAG00000015325, ENSBTAG00000017339, ENSBTAG00000017636, ENSBTAG00000017514, ENSBTAG00000010989, ENSBTAG00000002140, ENSBTAG00000004742, ENSBTAG00000001002, ENSBTAG00000021574, ENSBTAG00000001400, ENSBTAG00000018984, ENSBTAG00000017542	853	68	9288	2.24178	0.934325	0.0713702	0.0624754
KEGG_PATHWAY	bta05212:Pancreatic cancer	15	0.686499	0.00849514	ENSBTAG00000015325, ENSBTAG00000017636, ENSBTAG00000004194, ENSBTAG00000017514, ENSBTAG00000039916, ENSBTAG00000003033, ENSBTAG00000010989, ENSBTAG00000001400, ENSBTAG00000044023, ENSBTAG00000006526, ENSBTAG00000001700, ENSBTAG00000005339, ENSBTAG00000018984, ENSBTAG00000019832, ENSBTAG00000000428	853	76	9288	2.14907	0.943589	0.0717266	0.0627874
KEGG_PATHWAY	bta05224:Breast cancer	24	1.0984	0.00962057	ENSBTAG00000011761, ENSBTAG00000015325, ENSBTAG00000015457, ENSBTAG00000017636, ENSBTAG00000017514, ENSBTAG00000010820, ENSBTAG00000015717, ENSBTAG00000035084, ENSBTAG00000003033, ENSBTAG00000007159, ENSBTAG00000010989, ENSBTAG00000012817, ENSBTAG00000022799, ENSBTAG00000001002, ENSBTAG00000043971, ENSBTAG00000021574, ENSBTAG00000001400, ENSBTAG00000044023, ENSBTAG00000007956, ENSBTAG00000002107,…	853	150	9288	1.74218	0.961528	0.0736849	0.0645016
KEGG_PATHWAY	bta05220:Chronic myeloid leukemia	14	0.640732	0.0220033	ENSBTAG00000017636, ENSBTAG00000017976, ENSBTAG00000017514, ENSBTAG00000003033, ENSBTAG00000010989, ENSBTAG00000004742, ENSBTAG00000003397, ENSBTAG00000001400, ENSBTAG00000044023, ENSBTAG00000006526, ENSBTAG00000018984, ENSBTAG00000019832, ENSBTAG00000000428, ENSBTAG00000018254	853	77	9288	1.97975	0.999446	0.139908	0.122471
KEGG_PATHWAY	bta05213:Endometrial cancer	11	0.503432	0.0405701	ENSBTAG00000017636, ENSBTAG00000001400, ENSBTAG00000017514, ENSBTAG00000018984, ENSBTAG00000003033, ENSBTAG00000010989, ENSBTAG00000034436, ENSBTAG00000000428, ENSBTAG00000016577, ENSBTAG00000001002, ENSBTAG00000021574	853	59	9288	2.03008	0.999999	0.194797	0.17052
KEGG_PATHWAY	bta05214:Glioma	13	0.594966	0.0468595	ENSBTAG00000015325, ENSBTAG00000008650, ENSBTAG00000017636, ENSBTAG00000017514, ENSBTAG00000003033, ENSBTAG00000010989, ENSBTAG00000001061, ENSBTAG00000001400, ENSBTAG00000044023, ENSBTAG00000002103, ENSBTAG00000018984, ENSBTAG00000017584, ENSBTAG00000000428	853	77	9288	1.83834	1	0.207861	0.181955
KEGG_PATHWAY	bta05162:Measles	21	0.961098	0.0820265	ENSBTAG00000008471, ENSBTAG00000014921, ENSBTAG00000006240, ENSBTAG00000017636, ENSBTAG00000017514, ENSBTAG00000014628, ENSBTAG00000010106, ENSBTAG00000010989, ENSBTAG00000010408, ENSBTAG00000008008, ENSBTAG00000007519, ENSBTAG00000001400, ENSBTAG00000044023, ENSBTAG00000006526, ENSBTAG00000005812, ENSBTAG00000004735, ENSBTAG00000018984, ENSBTAG00000000428, ENSBTAG00000018254, ENSBTAG00000013784,…	853	157	9288	1.45644	1	0.297236	0.260192
KEGG_PATHWAY	bta05164:Influenza A	23	1.05263	0.134155	ENSBTAG00000015779, ENSBTAG00000008471, ENSBTAG00000014921, ENSBTAG00000006240, ENSBTAG00000017636, ENSBTAG00000009132, ENSBTAG00000047707, ENSBTAG00000014628, ENSBTAG00000010106, ENSBTAG00000006490, ENSBTAG00000015737, ENSBTAG00000004211, ENSBTAG00000010989, ENSBTAG00000001061, ENSBTAG00000010408, ENSBTAG00000007519, ENSBTAG00000001400, ENSBTAG00000044023, ENSBTAG00000018984, ENSBTAG00000016198,…	853	187	9288	1.33924	1	0.411003	0.35978
KEGG_PATHWAY	bta01524:Platinum drug resistance	11	0.503432	0.175067	ENSBTAG00000017636, ENSBTAG00000001400, ENSBTAG00000049851, ENSBTAG00000006526, ENSBTAG00000018984, ENSBTAG00000010989, ENSBTAG00000034436, ENSBTAG00000000428, ENSBTAG00000004593, ENSBTAG00000032642, ENSBTAG00000019302	853	78	9288	1.53558	1	0.495779	0.433991
KEGG_PATHWAY	bta05218:Melanoma	10	0.457666	0.223532	ENSBTAG00000017636, ENSBTAG00000015457, ENSBTAG00000001400, ENSBTAG00000017514, ENSBTAG00000044023, ENSBTAG00000018984, ENSBTAG00000003033, ENSBTAG00000010989, ENSBTAG00000000428, ENSBTAG00000012563	853	73	9288	1.49159	1	0.558001	0.488458
KEGG_PATHWAY	bta05160:Hepatitis C	15	0.686499	0.728557	ENSBTAG00000010497, ENSBTAG00000008471, ENSBTAG00000017636, ENSBTAG00000014589, ENSBTAG00000017514, ENSBTAG00000014628, ENSBTAG00000004211, ENSBTAG00000010989, ENSBTAG00000010408, ENSBTAG00000001400, ENSBTAG00000044023, ENSBTAG00000018984, ENSBTAG00000000428, ENSBTAG00000017851, ENSBTAG00000030585	853	173	9288	0.944101	1	1	0.877976
Annotation Cluster 21	Enrichment Score: 1.6205922351019462
Category	Term	Count	%	PValue	Genes	List Total	Pop Hits	Pop Total	Fold Enrichment	Bonferroni	Benjamini	FDR
INTERPRO	IPR013761:Sterile alpha motif/pointed domain	19	0.869565	0.00991838	ENSBTAG00000010694, ENSBTAG00000045902, ENSBTAG00000003171, ENSBTAG00000006324, ENSBTAG00000021521, ENSBTAG00000005133, ENSBTAG00000002341, ENSBTAG00000022188, ENSBTAG00000002623, ENSBTAG00000044111, ENSBTAG00000003968, ENSBTAG00000005812, ENSBTAG00000001629, ENSBTAG00000000815, ENSBTAG00000015460, ENSBTAG00000016890, ENSBTAG00000014267, ENSBTAG00000015541, ENSBTAG00000011001	1826	120	22027	1.90997	1	0.678958	0.675051
UP_SEQ_FEATURE	DOMAIN:SAM	15	0.686499	0.0151125	ENSBTAG00000010694, ENSBTAG00000045902, ENSBTAG00000003171, ENSBTAG00000021521, ENSBTAG00000005133, ENSBTAG00000022188, ENSBTAG00000002623, ENSBTAG00000044111, ENSBTAG00000005812, ENSBTAG00000001629, ENSBTAG00000000815, ENSBTAG00000015460, ENSBTAG00000016890, ENSBTAG00000015541, ENSBTAG00000011001	1869	88	22162	2.0212	1	1	0.999442
INTERPRO	IPR001660:Sterile alpha motif domain	15	0.686499	0.0173603	ENSBTAG00000010694, ENSBTAG00000045902, ENSBTAG00000003171, ENSBTAG00000021521, ENSBTAG00000005133, ENSBTAG00000022188, ENSBTAG00000002623, ENSBTAG00000044111, ENSBTAG00000005812, ENSBTAG00000001629, ENSBTAG00000000815, ENSBTAG00000015460, ENSBTAG00000016890, ENSBTAG00000015541, ENSBTAG00000011001	1826	91	22027	1.9884	1	0.891294	0.886165
SMART	SM00454:SAM	13	0.594966	0.12656	ENSBTAG00000010694, ENSBTAG00000045902, ENSBTAG00000003171, ENSBTAG00000021521, ENSBTAG00000005133, ENSBTAG00000022188, ENSBTAG00000002623, ENSBTAG00000044111, ENSBTAG00000005812, ENSBTAG00000001629, ENSBTAG00000000815, ENSBTAG00000015460, ENSBTAG00000016890	1048	82	10276	1.55451	1	1	1
Annotation Cluster 22	Enrichment Score: 1.5505959000402159
Category	Term	Count	%	PValue	Genes	List Total	Pop Hits	Pop Total	Fold Enrichment	Bonferroni	Benjamini	FDR
UP_KW_MOLECULAR_FUNCTION	KW-9996~Developmental protein	34	1.55606	0.0214708	ENSBTAG00000011761, ENSBTAG00000010694, ENSBTAG00000013688, ENSBTAG00000007687, ENSBTAG00000023745, ENSBTAG00000022799, ENSBTAG00000043971, ENSBTAG00000002898, ENSBTAG00000025434, ENSBTAG00000021187, ENSBTAG00000004937, ENSBTAG00000021180, ENSBTAG00000003801, ENSBTAG00000019003, ENSBTAG00000034069, ENSBTAG00000014651, ENSBTAG00000050873, ENSBTAG00000017636, ENSBTAG00000016806, ENSBTAG00000015717,…	793	300	10361	1.48077	0.878197	0.138844	0.123099
UP_KW_MOLECULAR_FUNCTION	KW-0217~Developmental protein	34	1.55606	0.0214708	ENSBTAG00000011761, ENSBTAG00000010694, ENSBTAG00000013688, ENSBTAG00000007687, ENSBTAG00000023745, ENSBTAG00000022799, ENSBTAG00000043971, ENSBTAG00000002898, ENSBTAG00000025434, ENSBTAG00000021187, ENSBTAG00000004937, ENSBTAG00000021180, ENSBTAG00000003801, ENSBTAG00000019003, ENSBTAG00000034069, ENSBTAG00000014651, ENSBTAG00000050873, ENSBTAG00000017636, ENSBTAG00000016806, ENSBTAG00000015717,…	793	300	10361	1.48077	0.878197	0.138844	0.123099
UP_KW_BIOLOGICAL_PROCESS	KW-0221~Differentiation	32	1.46453	0.0483633	ENSBTAG00000013688, ENSBTAG00000006972, ENSBTAG00000001182, ENSBTAG00000022799, ENSBTAG00000043971, ENSBTAG00000002253, ENSBTAG00000002898, ENSBTAG00000046520, ENSBTAG00000043990, ENSBTAG00000021180, ENSBTAG00000001700, ENSBTAG00000013063, ENSBTAG00000019003, ENSBTAG00000019685, ENSBTAG00000014651, ENSBTAG00000011994, ENSBTAG00000013955, ENSBTAG00000016806, ENSBTAG00000002181, ENSBTAG00000011339,…	581	256	6493	1.39694	0.998561	0.797995	0.785904
Annotation Cluster 23	Enrichment Score: 1.5364771667500159
Category	Term	Count	%	PValue	Genes	List Total	Pop Hits	Pop Total	Fold Enrichment	Bonferroni	Benjamini	FDR
INTERPRO	IPR019594:Glutamate receptor, L-glutamate/glycine-binding	6	0.2746	0.0078087	ENSBTAG00000005800, ENSBTAG00000011833, ENSBTAG00000017146, ENSBTAG00000000219, ENSBTAG00000034854, ENSBTAG00000023369	1826	16	22027	4.52362	1	0.569027	0.565753
INTERPRO	IPR001508:NMDA receptor	6	0.2746	0.0078087	ENSBTAG00000005800, ENSBTAG00000011833, ENSBTAG00000017146, ENSBTAG00000000219, ENSBTAG00000034854, ENSBTAG00000023369	1826	16	22027	4.52362	1	0.569027	0.565753
INTERPRO	IPR001320:Ionotropic glutamate receptor	6	0.2746	0.0078087	ENSBTAG00000005800, ENSBTAG00000011833, ENSBTAG00000017146, ENSBTAG00000000219, ENSBTAG00000034854, ENSBTAG00000023369	1826	16	22027	4.52362	1	0.569027	0.565753
GOTERM_MF_DIRECT	GO:0015276~ligand-gated ion channel activity	7	0.320366	0.00837995	ENSBTAG00000005800, ENSBTAG00000011833, ENSBTAG00000017146, ENSBTAG00000000219, ENSBTAG00000034854, ENSBTAG00000023369, ENSBTAG00000049029	1562	22	18413	3.75076	0.999979	0.426466	0.422798
UP_SEQ_FEATURE	DOMAIN:Ionotropic glutamate receptor C-terminal	6	0.2746	0.00839335	ENSBTAG00000005800, ENSBTAG00000011833, ENSBTAG00000017146, ENSBTAG00000000219, ENSBTAG00000034854, ENSBTAG00000023369	1869	16	22162	4.44663	1	0.885251	0.884264
UP_SEQ_FEATURE	DOMAIN:Ionotropic glutamate receptor L-glutamate and glycine-binding	6	0.2746	0.00839335	ENSBTAG00000005800, ENSBTAG00000011833, ENSBTAG00000017146, ENSBTAG00000000219, ENSBTAG00000034854, ENSBTAG00000023369	1869	16	22162	4.44663	1	0.885251	0.884264
INTERPRO	IPR001828:Extracellular ligand-binding receptor	9	0.411899	0.0113042	ENSBTAG00000013632, ENSBTAG00000005800, ENSBTAG00000011833, ENSBTAG00000017146, ENSBTAG00000000219, ENSBTAG00000034854, ENSBTAG00000051410, ENSBTAG00000023369, ENSBTAG00000006234	1826	38	22027	2.85702	1	0.715286	0.71117
SMART	SM00079:PBPe	6	0.2746	0.0182453	ENSBTAG00000005800, ENSBTAG00000011833, ENSBTAG00000017146, ENSBTAG00000000219, ENSBTAG00000034854, ENSBTAG00000023369	1048	16	10276	3.677	0.999783	1	1
SMART	SM00918:SM00918	6	0.2746	0.0182453	ENSBTAG00000005800, ENSBTAG00000011833, ENSBTAG00000017146, ENSBTAG00000000219, ENSBTAG00000034854, ENSBTAG00000023369	1048	16	10276	3.677	0.999783	1	1
GOTERM_MF_DIRECT	GO:1904315~transmitter-gated ion channel activity involved in regulation of postsynaptic membrane potential	6	0.2746	0.0834282	ENSBTAG00000005800, ENSBTAG00000011833, ENSBTAG00000017146, ENSBTAG00000014395, ENSBTAG00000034854, ENSBTAG00000010251	1562	28	18413	2.52602	1	1	0.992175
KEGG_PATHWAY	bta04724:Glutamatergic synapse	16	0.732265	0.0975878	ENSBTAG00000013632, ENSBTAG00000014600, ENSBTAG00000013116, ENSBTAG00000003171, ENSBTAG00000011833, ENSBTAG00000007644, ENSBTAG00000001061, ENSBTAG00000023369, ENSBTAG00000005832, ENSBTAG00000005800, ENSBTAG00000017146, ENSBTAG00000000219, ENSBTAG00000034854, ENSBTAG00000000813, ENSBTAG00000013245, ENSBTAG00000010660	853	114	9288	1.52823	1	0.335583	0.293759
GOTERM_MF_DIRECT	GO:0004970~ionotropic glutamate receptor activity	3	0.1373	0.238049	ENSBTAG00000005800, ENSBTAG00000011833, ENSBTAG00000034854	1562	11	18413	3.21493	1	1	0.992175
KEGG_PATHWAY	bta05031:Amphetamine addiction	9	0.411899	0.297182	ENSBTAG00000005800, ENSBTAG00000021639, ENSBTAG00000011833, ENSBTAG00000000219, ENSBTAG00000001061, ENSBTAG00000006143, ENSBTAG00000023369, ENSBTAG00000008794, ENSBTAG00000010660	853	69	9288	1.42026	1	0.658885	0.576768
KEGG_PATHWAY	bta05033:Nicotine addiction	5	0.228833	0.506447	ENSBTAG00000005800, ENSBTAG00000011833, ENSBTAG00000000219, ENSBTAG00000023369, ENSBTAG00000010251	853	40	9288	1.36108	1	0.92709	0.811548
Annotation Cluster 24	Enrichment Score: 1.4959573836669933
Category	Term	Count	%	PValue	Genes	List Total	Pop Hits	Pop Total	Fold Enrichment	Bonferroni	Benjamini	FDR
GOTERM_BP_DIRECT	GO:0090630~activation of GTPase activity	17	0.778032	0.0119273	ENSBTAG00000020837, ENSBTAG00000011994, ENSBTAG00000015611, ENSBTAG00000006592, ENSBTAG00000030581, ENSBTAG00000005190, ENSBTAG00000007800, ENSBTAG00000005670, ENSBTAG00000020000, ENSBTAG00000045500, ENSBTAG00000020791, ENSBTAG00000019550, ENSBTAG00000047543, ENSBTAG00000001400, ENSBTAG00000012291, ENSBTAG00000018086, ENSBTAG00000000815	1619	91	16929	1.9534	1	1	1
INTERPRO	IPR000195:Rab-GTPase-TBC domain	8	0.366133	0.0344085	ENSBTAG00000019550, ENSBTAG00000015611, ENSBTAG00000006592, ENSBTAG00000030581, ENSBTAG00000012291, ENSBTAG00000018086, ENSBTAG00000007800, ENSBTAG00000045500	1826	38	22027	2.53957	1	1	0.994686
UP_SEQ_FEATURE	DOMAIN:Rab-GAP TBC	8	0.366133	0.0372925	ENSBTAG00000019550, ENSBTAG00000015611, ENSBTAG00000006592, ENSBTAG00000030581, ENSBTAG00000012291, ENSBTAG00000018086, ENSBTAG00000007800, ENSBTAG00000045500	1869	38	22162	2.49635	1	1	0.999442
SMART	SM00164:TBC	8	0.366133	0.0678172	ENSBTAG00000019550, ENSBTAG00000015611, ENSBTAG00000006592, ENSBTAG00000030581, ENSBTAG00000012291, ENSBTAG00000018086, ENSBTAG00000007800, ENSBTAG00000045500	1048	36	10276	2.17897	1	1	1
Annotation Cluster 25	Enrichment Score: 1.4939122701234182
Category	Term	Count	%	PValue	Genes	List Total	Pop Hits	Pop Total	Fold Enrichment	Bonferroni	Benjamini	FDR
[truncated: 210 more rows]

## Sheet: Age_clusters_50kb
Annotation Cluster 1	Enrichment Score: 3.6681805864204238
Category	Term	Count	%	PValue	Genes	List Total	Pop Hits	Pop Total	Fold Enrichment	Bonferroni	Benjamini	FDR
[truncated: 328 more rows]

## Sheet: Age_clusters_10kb
Annotation Cluster 1	Enrichment Score: 4.800228737217982
[truncated: 257 more rows]

## Sheet: BRD_diff_meth_bases
chr	start	end	strand	pvalue	qvalue	meth.diff	dist.to.feature	feature.name
[truncated: 11,358 more rows]

[truncated: 4 more sheets: BRD_diff_meth_regions, BRD_clusters_all, BRD_clusters_50kb, BRD_clusters_10kb]
